# Supplementary material for: SpykProps: an imaging pipeline to quantify architecture in unilateral grass inflorescences
Source: Plant Methods. 2023 Nov 13;19:125. doi: 10.1186/s13007-023-01104-z (PMC10644492; doi:10.1186/s13007-023-01104-z)
Supplement: Supplementary file 2 — Additional file 2: Table S2. Descriptive statistics for modeled agronomic traits. [file 13007_2023_1104_MOESM2_ESM.xlsx]

## Sheet: Agro_DescriptiveStats
Table S2. Descriptive statistics for modeled agronomic traits.
Family	Germplasm	Trait	Min	Mean	Median	Max	SD
P01	Halfsib	DAS	0.019	0.115357	0.0825	0.394	0.108226
P01	Halfsib	DBS	0	0.0232857	0.0195	0.088	0.0253997
P01	Halfsib	DEV	116	123.714	125	133	5.23933
P01	Halfsib	RAS	0.003	0.0414893	0.0378333	0.07825	0.0274266
P01	Halfsib	RBS	0.055	0.5955	0.567	1.322	0.383259
P01	Halfsib	RET	13.6029	20.0249	20.3229	24.9761	3.19506
P01	Halfsib	RW	0.0424167	0.0827226	0.0830833	0.134	0.0218902
P01	Halfsib	TYP	0.0220542	0.198863	0.180304	0.421183	0.124411
P01	Halfsib	VSE	2.5	9.64286	5	50	12.4367
P01	Parent	DAS	0.106	0.179444	0.176	0.3	0.0566483
P01	Parent	DBS	0.018	0.066	0.054	0.116	0.0354718
P01	Parent	DEV	118	121.667	122	126	2.69258
P01	Parent	RAS	0.01725	0.0274984	0.0278462	0.0385	0.00611007
P01	Parent	RBS	0.325	0.495	0.511	0.655	0.107987
P01	Parent	RET	13.7952	15.783	15.6901	16.8776	0.940509
P01	Parent	RW	0.0496667	0.0702763	0.07	0.0908	0.0137277
P01	Parent	TYP	0.109942	0.175114	0.168942	0.23788	0.0419129
P01	Parent	VSE	2.5	9.44444	10	15	5.12009
P01	All	DAS	0.019	0.140435	0.125	0.394	0.095451
P01	All	DBS	0	0.04	0.033	0.116	0.0359596
P01	All	DEV	116	122.913	123	133	4.46107
P01	All	RAS	0.003	0.0360146	0.0286667	0.07825	0.0225124
P01	All	RBS	0.055	0.556174	0.549	1.322	0.305864
P01	All	RET	13.6029	18.365	17.5174	24.9761	3.2916
P01	All	RW	0.0424167	0.0778523	0.0761667	0.134	0.0197548
P01	All	TYP	0.0220542	0.18957	0.1803	0.421183	0.0996259
P01	All	VSE	2.5	9.56522	7.5	50	10.0468
P02	Halfsib	DAS	0.056	0.249438	0.1845	0.855	0.213729
P02	Halfsib	DBS	0	0.0625625	0.042	0.167	0.0516075
P02	Halfsib	DEV	118	127.375	127	132	3.72156
P02	Halfsib	RAS	0.011	0.0522241	0.0514583	0.10825	0.025221
P02	Halfsib	RBS	0.188	0.862187	0.835	2.154	0.467934
P02	Halfsib	RET	14.2371	19.3119	19.694	23.1587	2.82653
P02	Halfsib	RW	0.0406923	0.0754304	0.0763333	0.1406	0.0265042
P02	Halfsib	TYP	0.0609583	0.278479	0.253393	0.732396	0.162553
P02	Halfsib	VSE	2.5	18.625	16.25	50	15.94
P02	Parent	DAS	0.013	0.081	0.085	0.145	0.0464408
P02	Parent	DBS	0	0.00755556	0.006	0.031	0.00983757
P02	Parent	DEV	120	128	130	131	3.84057
P02	Parent	RAS	0.02025	0.0436685	0.045	0.0636	0.0125742
P02	Parent	RBS	0.256	0.585556	0.663	0.75	0.157166
P02	Parent	RET	20.2975	22.7149	23.1499	26.0749	2.02363
P02	Parent	RW	0.0802727	0.0925988	0.0926667	0.1047	0.00835623
P02	Parent	TYP	0.0862417	0.192491	0.218342	0.243913	0.0518549
P02	Parent	VSE	2.5	9.72222	7.5	37.5	10.7851
P02	All	DAS	0.013	0.1888	0.136	0.855	0.189942
P02	All	DBS	0	0.04276	0.027	0.167	0.0492242
P02	All	DEV	118	127.6	130	132	3.69685
P02	All	RAS	0.011	0.0491441	0.0482	0.10825	0.0216294
P02	All	RBS	0.188	0.7626	0.685	2.154	0.404291
P02	All	RET	14.2371	20.537	20.8605	26.0749	3.02284
P02	All	RW	0.0406923	0.081611	0.08225	0.1406	0.0230882
P02	All	TYP	0.0609583	0.247524	0.223525	0.732396	0.138512
P02	All	VSE	2.5	15.42	7.5	50	14.7173
P04	Halfsib	DAS	0	0.101895	0.064	0.27	0.0866576
P04	Halfsib	DBS	0	0.0244211	0.015	0.12	0.0305947
P04	Halfsib	DEV	112	123.632	126	131	5.13388
P04	Halfsib	RAS	0.0116667	0.0670695	0.06975	0.134167	0.0267795
P04	Halfsib	RBS	0.14	0.885316	0.832	1.849	0.376838
P04	Halfsib	RET	20.5347	23.0039	22.9656	25.4433	1.51957
P04	Halfsib	RW	-0.0535455	0.094006	0.0979167	0.175692	0.0490814
P04	Halfsib	TYP	0.0460833	0.295228	0.32032	0.6097	0.123685
P04	Halfsib	VSE	2.5	7.10526	7.5	20	5.35303
P04	Parent	DAS	0.016	0.0865333	0.08	0.1488	0.0444484
P04	Parent	DBS	0	0.0125556	0.011	0.032	0.0120635
P04	Parent	DEV	113	121.889	124	128	4.83333
P04	Parent	RAS	0.0480909	0.0845481	0.07975	0.1473	0.026945
P04	Parent	RBS	0.573	1.03409	0.991	1.599	0.269221
P04	Parent	RET	21.7174	24.2012	23.4218	29.781	2.372
P04	Parent	RW	0.091	0.101866	0.103	0.124917	0.011118
P04	Parent	TYP	0.161482	0.355563	0.344637	0.625755	0.123312
P04	Parent	VSE	1.5	10.7222	5	45	13.6017
P04	All	DAS	0	0.0969571	0.072	0.27	0.075134
P04	All	DBS	0	0.0206071	0.0115	0.12	0.0264384
P04	All	DEV	112	123.071	124	131	5.01796
P04	All	RAS	0.0116667	0.0726876	0.0763811	0.1473	0.0276101
P04	All	RBS	0.14	0.933136	0.9675	1.849	0.348071
P04	All	RET	20.5347	23.3887	23.2023	29.781	1.87902
P04	All	RW	-0.0535455	0.0965323	0.100083	0.175692	0.0407012
P04	All	TYP	0.0460833	0.314621	0.32112	0.625755	0.12461
P04	All	VSE	1.5	8.26786	6.25	45	8.76808
P05	Halfsib	DAS	0.001	0.117118	0.093	0.449	0.113589
P05	Halfsib	DBS	0	0.0500588	0.015	0.44	0.104831
P05	Halfsib	DEV	118	124.941	126	130	4.14534
P05	Halfsib	RAS	0	0.0522648	0.0466154	0.1215	0.0271227
P05	Halfsib	RBS	0.004	0.704647	0.682	1.231	0.314644
P05	Halfsib	RET	0	20.2591	22.7189	27.1788	6.27639
P05	Halfsib	RW	0.0501	0.0875193	0.0839231	0.133333	0.0255847
P05	Halfsib	TYP	0.00158	0.24378	0.257935	0.486245	0.11438
P05	Halfsib	VSE	1.5	9.64706	5	45	11.3575
P05	Parent	DAS	0.028	0.085375	0.0825	0.122	0.0299997
P05	Parent	DBS	0	0.01475	0.0125	0.037	0.0145086
P05	Parent	DEV	120	123.875	124	130	3.87068
P05	Parent	RAS	0.0494	0.0617425	0.0589167	0.0786154	0.00943847
P05	Parent	RBS	0.564	0.80925	0.788	1.107	0.171668
P05	Parent	RET	22.0506	22.8187	22.5601	24.1426	0.79378
P05	Parent	RW	0.0658	0.0722802	0.0717083	0.0850909	0.00645262
P05	Parent	TYP	0.21714	0.270673	0.264832	0.329167	0.0405468
P05	Parent	VSE	2.5	5.9375	6.25	12.5	3.51971
P05	All	DAS	0.001	0.10696	0.085	0.449	0.0953548
P05	All	DBS	0	0.03876	0.014	0.44	0.0875801
P05	All	DEV	118	124.6	126	130	4.0104
P05	All	RAS	0	0.0552976	0.0578333	0.1215	0.0231684
P05	All	RBS	0.004	0.73812	0.767	1.231	0.277626
P05	All	RET	0	21.0781	22.7189	27.1788	5.28496
P05	All	RW	0.0501	0.0826428	0.0764167	0.133333	0.0223867
P05	All	TYP	0.00158	0.252386	0.260517	0.486245	0.0967745
P05	All	VSE	1.5	8.46	5	45	9.62951
P07	Halfsib	DAS	0.025	0.164444	0.1505	0.455	0.101541
P07	Halfsib	DBS	0	0.0668889	0.056	0.279	0.0656586
P07	Halfsib	DEV	116	123.611	123.5	130	3.8978
P07	Halfsib	RAS	0.0130833	0.0413426	0.0402909	0.0810833	0.0185462
P07	Halfsib	RBS	0.247	0.643667	0.561	1.166	0.266776
P07	Halfsib	RET	15.6499	20.3435	19.8786	25.0565	2.69447
P07	Halfsib	RW	0.0576667	0.0897718	0.084	0.145	0.0266439
P07	Halfsib	TYP	0.0836	0.201069	0.208075	0.375856	0.0815188
P07	Halfsib	VSE	2.5	26.4167	13.75	85	25.4132
P07	Parent	DAS	0.13	0.198	0.204	0.309	0.0583952
P07	Parent	DBS	0.036	0.0961111	0.09	0.19	0.0513552
P07	Parent	DEV	120	125.333	126	130	3.31662
P07	Parent	RAS	0.0243333	0.0402824	0.0383636	0.0591	0.010584
P07	Parent	RBS	0.422	0.647889	0.668	0.9	0.166995
P07	Parent	RET	22.0649	24.3039	23.0731	28.6761	2.51111
P07	Parent	RW	0.0649167	0.0746332	0.0716	0.089	0.00830114
P07	Parent	TYP	0.107708	0.168741	0.164625	0.264053	0.0539672
P07	Parent	VSE	50	66.6667	62.5	85	12.3111
P07	All	DAS	0.025	0.17563	0.165	0.455	0.0897253
P07	All	DBS	0	0.0766296	0.058	0.279	0.0618653
P07	All	DEV	116	124.185	124	130	3.74204
P07	All	RAS	0.0130833	0.0409892	0.0384	0.0810833	0.0161129
P07	All	RBS	0.247	0.645074	0.587	1.166	0.234774
P07	All	RET	15.6499	21.6636	22.0649	28.6761	3.21042
P07	All	RW	0.0576667	0.0847256	0.0734545	0.145	0.0232003
P07	All	TYP	0.0836	0.190293	0.181061	0.375856	0.0740428
P07	All	VSE	2.5	39.8333	45	85	29.0305
P09	Halfsib	DAS	0	0.168211	0.161	0.428	0.116968
P09	Halfsib	DBS	0	0.0513684	0.046	0.133	0.0391609
P09	Halfsib	DEV	119	123.895	123	131	3.81364
P09	Halfsib	RAS	0.000666667	0.0541779	0.0518182	0.133846	0.0300827
P09	Halfsib	RBS	0.009	0.801368	0.756	1.993	0.455838
P09	Halfsib	RET	14.277	21.2954	21.1174	31.148	3.86491
P09	Halfsib	RW	0.0390833	0.095805	0.0906667	0.162091	0.0301479
P09	Halfsib	TYP	0.004375	0.256647	0.257292	0.597935	0.140164
P09	Halfsib	VSE	2.5	18.9474	10	60	19.0998
P09	Parent	DAS	0.017	0.0937778	0.09	0.147	0.0403416
P09	Parent	DBS	0.008	0.0245556	0.023	0.051	0.0141784
P09	Parent	DEV	120	121.889	122	126	1.90029
P09	Parent	RAS	0.04225	0.0648963	0.0631	0.09575	0.0177188
P09	Parent	RBS	0.524	0.834	0.703	1.228	0.254617
P09	Parent	RET	21.0831	22.5937	22.6232	24.2074	1.11245
P09	Parent	RW	0.0879	0.110911	0.1102	0.136333	0.0161092
P09	Parent	TYP	0.174533	0.287197	0.272195	0.397512	0.0753503
P09	Parent	VSE	2.5	6.94444	7.5	12.5	3.25427
P09	All	DAS	0	0.144286	0.129	0.428	0.104194
P09	All	DBS	0	0.04275	0.0335	0.133	0.0352784
P09	All	DEV	119	123.25	122	131	3.41701
P09	All	RAS	0.000666667	0.0576231	0.0548939	0.133846	0.0268761
P09	All	RBS	0.009	0.811857	0.7295	1.993	0.397461
P09	All	RET	14.277	21.7127	21.5156	31.148	3.27205
P09	All	RW	0.0390833	0.100661	0.0975577	0.162091	0.0271005
P09	All	TYP	0.004375	0.266467	0.259113	0.597935	0.122436
P09	All	VSE	2.5	15.0893	7.5	60	16.7011
P10	Halfsib	DAS	0.004	0.127778	0.115	0.298	0.0884165
P10	Halfsib	DBS	0	0.0353889	0.0335	0.129	0.0373271
P10	Halfsib	DEV	117	125.111	126	130	4.12865
P10	Halfsib	RAS	0.00841667	0.040813	0.0415038	0.0878333	0.0174176
P10	Halfsib	RBS	0.15	0.597833	0.565	1.15	0.235566
P10	Halfsib	RET	17.08	21.5384	21.2446	28.4454	2.91601
P10	Halfsib	RW	0.0400833	0.104374	0.116017	0.1579	0.0291548
P10	Halfsib	TYP	0.0453375	0.191281	0.178478	0.382278	0.0824504
P10	Halfsib	VSE	1.5	23.5556	8.75	87.5	25.962
P10	Parent	DAS	0.034	0.08425	0.077	0.148	0.0357521
P10	Parent	DBS	0.003	0.026875	0.03	0.039	0.0111155
P10	Parent	DEV	120	122.75	122.5	126	2.43487
P10	Parent	RAS	0.0220833	0.0274185	0.0271894	0.0341667	0.00414891
P10	Parent	RBS	0.299	0.413375	0.4165	0.558	0.0821757
P10	Parent	RET	18.2101	20.7818	21.1394	23.1037	1.73051
P10	Parent	RW	0.0719091	0.0926172	0.0955559	0.106	0.0128578
P10	Parent	TYP	0.104273	0.133494	0.132616	0.187625	0.0282794
P10	Parent	VSE	2.5	12.8125	12.5	35	10.3887
P10	All	DAS	0.004	0.114385	0.093	0.298	0.078061
P10	All	DBS	0	0.0327692	0.0325	0.129	0.0315928
P10	All	DEV	117	124.385	123.5	130	3.80607
P10	All	RAS	0.00841667	0.0366916	0.0335833	0.0878333	0.0158385
P10	All	RBS	0.15	0.541077	0.4875	1.15	0.21717
P10	All	RET	17.08	21.3056	21.1394	28.4454	2.59758
P10	All	RW	0.0400833	0.100757	0.103208	0.1579	0.0255913
P10	All	TYP	0.0453375	0.173501	0.155348	0.382278	0.0747422
P10	All	VSE	1.5	20.25	10	87.5	22.6743
P11	Halfsib	DAS	0	0.125895	0.089	0.266	0.102654
P11	Halfsib	DBS	0	0.0833684	0.02	0.86	0.19789
P11	Halfsib	DEV	118	125	126	131	4.3589
P11	Halfsib	RAS	0.00358333	0.0567021	0.0568333	0.0978333	0.0238181
P11	Halfsib	RBS	0.073	0.794474	0.8	1.397	0.325639
P11	Halfsib	RET	14.4186	21.349	22.2689	27.8019	4.07522
P11	Halfsib	RW	0.0495	0.0992395	0.0937692	0.178818	0.0298618
P11	Halfsib	TYP	0.0248521	0.268616	0.273125	0.534896	0.120094
P11	Halfsib	VSE	2.5	10.2368	7.5	47.5	10.7631
P11	Parent	DAS	0.064	0.139778	0.142	0.214	0.0564309
P11	Parent	DBS	0.001	0.0216667	0.016	0.075	0.0215812
P11	Parent	DEV	119	123.111	123	127	2.71314
P11	Parent	RAS	0.0465833	0.0777594	0.0814615	0.101333	0.0182004
P11	Parent	RBS	0.635	1.06044	1.142	1.43	0.279834
P11	Parent	RET	19.6245	22.1683	22.4837	24.8236	1.48624
P11	Parent	RW	0.0477273	0.083696	0.0763333	0.1269	0.0246213
P11	Parent	TYP	0.207187	0.351292	0.328162	0.470823	0.0817904
P11	Parent	VSE	2.5	6	5	15	4.21307
P11	All	DAS	0	0.130357	0.131	0.266	0.0895119
P11	All	DBS	0	0.0635357	0.018	0.86	0.16464
P11	All	DEV	118	124.393	126	131	3.95661
P11	All	RAS	0.00358333	0.0634705	0.0657167	0.101333	0.0240135
P11	All	RBS	0.073	0.879964	0.839	1.43	0.331507
P11	All	RET	14.4186	21.6124	22.3763	27.8019	3.44643
P11	All	RW	0.0477273	0.0942434	0.0911346	0.178818	0.028788
P11	All	TYP	0.0248521	0.295191	0.299567	0.534896	0.114644
P11	All	VSE	2.5	8.875	7	47.5	9.30315
P13	Halfsib	DAS	0	0.0825882	0.025	0.35	0.116035
P13	Halfsib	DBS	0	0.0286471	0.007	0.141	0.0419269
P13	Halfsib	DEV	115	124.765	126	132	4.52119
P13	Halfsib	RAS	0.0158	0.0375177	0.0385	0.07975	0.0161887
P13	Halfsib	RBS	0.158	0.518706	0.487	1.307	0.286725
P13	Halfsib	RET	17.0103	23.0909	24.4898	26.3158	2.94991
P13	Halfsib	RW	0.0700909	0.112844	0.115692	0.166	0.029433
P13	Halfsib	TYP	0.06162	0.168238	0.157208	0.430469	0.088188
P13	Halfsib	VSE	2.5	15.2941	7.5	50	15.4587
P13	Parent	DAS	0	0.013	0.012	0.04	0.0141156
P13	Parent	DBS	0	0.005	0.004	0.018	0.00583095
P13	Parent	DEV	122	125.778	126	130	2.90593
P13	Parent	RAS	0.00125	0.0259756	0.0273636	0.0444545	0.0131502
P13	Parent	RBS	0.015	0.317778	0.301	0.53	0.159447
P13	Parent	RET	23.6128	24.9921	24.9316	25.974	0.741379
P13	Parent	RW	0.109167	0.129126	0.121273	0.186417	0.0229553
P13	Parent	TYP	0.0048125	0.104929	0.10535	0.179982	0.0545293
P13	Parent	VSE	2.5	7.22222	7.5	10	2.3199
P13	All	DAS	0	0.0585	0.022	0.35	0.0990988
P13	All	DBS	0	0.0204615	0.0045	0.141	0.0356025
P13	All	DEV	115	125.115	126	132	4.00327
P13	All	RAS	0.00125	0.0335223	0.0313144	0.07975	0.0159506
P13	All	RBS	0.015	0.449154	0.389	1.307	0.265054
P13	All	RET	17.0103	23.749	24.761	26.3158	2.56827
P13	All	RW	0.0700909	0.11848	0.118238	0.186417	0.028026
P13	All	TYP	0.0048125	0.146324	0.126305	0.430469	0.0828993
P13	All	VSE	2.5	12.5	7.5	50	13.0384
P14	Halfsib	DAS	0	0.204529	0.159	0.558	0.158379
P14	Halfsib	DBS	0	0.0739412	0.057	0.25	0.0733796
P14	Halfsib	DEV	118	125.706	126	131	3.94912
P14	Halfsib	RAS	0.00191667	0.0451951	0.045	0.0789	0.0207245
P14	Halfsib	RBS	0.023	0.715176	0.736	1.378	0.351386
P14	Halfsib	RET	14.4425	20.4525	20.2203	25.7559	3.58513
P14	Halfsib	RW	0.0500909	0.0832197	0.0794167	0.1312	0.0218965
P14	Halfsib	TYP	0.00744167	0.232878	0.22624	0.469687	0.119419
P14	Halfsib	VSE	2.5	23.5294	15	85	19.9621
P14	Parent	DAS	0.081	0.21025	0.1955	0.422	0.11815
P14	Parent	DBS	0.01	0.059875	0.0365	0.179	0.0574044
P14	Parent	DEV	120	125.5	126	130	3.81725
P14	Parent	RAS	0.0150833	0.033133	0.0325583	0.051	0.0102304
P14	Parent	RBS	0.262	0.571375	0.5305	0.983	0.208014
P14	Parent	RET	11.6777	16.648	17.5615	19.2642	2.39907
P14	Parent	RW	0.06675	0.100132	0.104333	0.1227	0.0207046
P14	Parent	TYP	0.0846375	0.202857	0.204942	0.32175	0.0671552
P14	Parent	VSE	5	13.4375	11.25	35	9.4432
P14	All	DAS	0	0.20636	0.19	0.558	0.144228
P14	All	DBS	0	0.06944	0.046	0.25	0.0677914
P14	All	DEV	118	125.64	126	131	3.8284
P14	All	RAS	0.00191667	0.0413352	0.0361	0.0789	0.018704
P14	All	RBS	0.023	0.66916	0.602	1.378	0.31563
P14	All	RET	11.6777	19.2351	18.9702	25.7559	3.6781
P14	All	RW	0.0500909	0.0886317	0.0836667	0.1312	0.0225721
P14	All	TYP	0.00744167	0.223272	0.20572	0.469687	0.105009
P14	All	VSE	2.5	20.3	12.5	85	17.7412
P15	Halfsib	DAS	0	0.227222	0.2155	0.453	0.116144
P15	Halfsib	DBS	0	0.0995	0.07	0.345	0.0892889
P15	Halfsib	DEV	114	124.556	125	132	4.52733
P15	Halfsib	RAS	0.000230769	0.0366604	0.0367917	0.0586154	0.017018
P15	Halfsib	RBS	0.003	0.650167	0.629	1.162	0.292455
P15	Halfsib	RET	8.42616	18.8212	18.3124	27.0635	5.09242
P15	Halfsib	RW	0.0258462	0.0597259	0.0529295	0.1045	0.0202539
P15	Halfsib	TYP	0.000853846	0.202181	0.207966	0.329454	0.0867735
P15	Halfsib	VSE	7.5	31.9444	26.25	82.5	23.0018
P15	Parent	DAS	0.01	0.033875	0.0335	0.061	0.0170833
P15	Parent	DBS	0.002	0.02075	0.024	0.034	0.0116466
P15	Parent	DEV	116	124.857	126	127	3.93398
P15	Parent	RAS	0.0121667	0.0346698	0.0255179	0.112	0.0317111
P15	Parent	RBS	0.195	0.321125	0.3505	0.394	0.0698518
P15	Parent	RET	18.8582	22.8612	22.8894	26.717	2.19526
P15	Parent	RW	0.034	0.0602588	0.0518155	0.104667	0.0240788
P15	Parent	TYP	0.0645167	0.149782	0.107408	0.475427	0.133342
P15	Parent	VSE	2.5	11.625	12.5	30	9.37607
P15	All	DAS	0	0.167731	0.1695	0.453	0.132425
P15	All	DBS	0	0.0752692	0.0405	0.345	0.082663
P15	All	DEV	114	124.64	126	132	4.2903
P15	All	RAS	0.000230769	0.0360479	0.0311439	0.112	0.0218947
P15	All	RBS	0.003	0.548923	0.53	1.162	0.288984
P15	All	RET	8.42616	20.0642	20.7561	27.0635	4.75389
P15	All	RW	0.0258462	0.0598899	0.0519405	0.104667	0.0210084
P15	All	TYP	0.000853846	0.186058	0.174571	0.475427	0.103474
P15	All	VSE	2.5	25.6923	15	82.5	21.8143
P17	Halfsib	DAS	0.004	0.149737	0.131	0.492	0.117326
P17	Halfsib	DBS	0.005	0.0692632	0.06	0.184	0.0541427
P17	Halfsib	DEV	115	124.947	126	132	4.16965
P17	Halfsib	RAS	0.005	0.0288682	0.0251818	0.0647	0.0167683
P17	Halfsib	RBS	0.054	0.480895	0.488	1.15	0.286713
P17	Halfsib	RET	9.43762	19.4551	19.1334	28.6429	4.26303
P17	Halfsib	RW	0.04675	0.0778369	0.0758182	0.1204	0.0180291
P17	Halfsib	TYP	0.0223175	0.150653	0.121612	0.339212	0.0837399
P17	Halfsib	VSE	2.5	29.7368	25	82.5	20.8981
P17	Parent	DAS	0.032	0.0581429	0.062	0.083	0.019574
P17	Parent	DBS	0.021	0.0342857	0.032	0.049	0.00955186
P17	Parent	DEV	122	126	126	130	3.26599
P17	Parent	RAS	0.015	0.0264939	0.027	0.0402	0.00892434
P17	Parent	RBS	0.237	0.341857	0.336	0.464	0.0944765
P17	Parent	RET	16.389	21.5979	20.9438	27.4876	3.57915
P17	Parent	RW	0.085	0.0970786	0.0926364	0.1175	0.0121008
P17	Parent	TYP	0.0730909	0.123716	0.1309	0.18876	0.0407705
P17	Parent	VSE	5	16.4286	7.5	50	17.1912
P17	All	DAS	0.004	0.125077	0.081	0.492	0.108257
P17	All	DBS	0.005	0.0598462	0.043	0.184	0.0488145
P17	All	DEV	115	125.231	126	132	3.91211
P17	All	RAS	0.005	0.028229	0.0260909	0.0647	0.0149236
P17	All	RBS	0.054	0.443462	0.358	1.15	0.255509
P17	All	RET	9.43762	20.032	19.7507	28.6429	4.13508
P17	All	RW	0.04675	0.0830174	0.0802538	0.1204	0.0185724
P17	All	TYP	0.0223175	0.1434	0.126256	0.339212	0.0748085
P17	All	VSE	2.5	26.1538	22.5	82.5	20.5333
P18	Halfsib	DAS	0.028	0.1796	0.159	0.369	0.104246
P18	Halfsib	DBS	0	0.06135	0.0565	0.208	0.0512458
P18	Halfsib	DEV	118	122.75	123.5	128	3.3541
P18	Halfsib	RAS	0.0290833	0.0508131	0.0495417	0.0851538	0.0177148
P18	Halfsib	RBS	0.389	0.77685	0.7425	1.419	0.258696
P18	Halfsib	RET	14.5606	20.7826	21.4036	24.8852	2.90427
P18	Halfsib	RW	0.0381538	0.0897071	0.0885801	0.118091	0.0188784
P18	Halfsib	TYP	0.148185	0.242951	0.232517	0.371846	0.068667
P18	Halfsib	VSE	2.5	21	11.25	65	19.1669
P18	Parent	DAS	0.066	0.105889	0.096	0.175	0.0378102
P18	Parent	DBS	0.004	0.0432222	0.03	0.106	0.0305237
P18	Parent	DEV	118	123.444	124	126	2.60342
P18	Parent	RAS	0.0221538	0.0296204	0.0293	0.0370909	0.00510799
P18	Parent	RBS	0.365	0.449444	0.443	0.572	0.061033
P18	Parent	RET	14.1203	19.0108	18.8493	21.9567	2.25366
P18	Parent	RW	0.0713846	0.0873474	0.0856364	0.102727	0.010907
P18	Parent	TYP	0.123792	0.156051	0.161456	0.1881	0.0210136
P18	Parent	VSE	2.5	7.94444	7.5	15	3.94053
P18	All	DAS	0.028	0.156724	0.142	0.369	0.0948001
P18	All	DBS	0	0.0557241	0.048	0.208	0.046055
P18	All	DEV	118	122.966	124	128	3.11084
P18	All	RAS	0.0221538	0.0442361	0.0370909	0.0851538	0.0178874
P18	All	RBS	0.365	0.675241	0.635	1.419	0.265026
P18	All	RET	14.1203	20.2327	20.4516	24.8852	2.80547
P18	All	RW	0.0381538	0.0889748	0.087	0.118091	0.0166452
P18	All	TYP	0.123792	0.215982	0.1881	0.371846	0.0707089
P18	All	VSE	2.5	16.9483	10	65	17.0736
P19	Halfsib	DAS	0.046	0.237	0.201	0.517	0.12332
P19	Halfsib	DBS	0	0.0695294	0.049	0.21	0.0637516
P19	Halfsib	DEV	117	121.588	121	131	4.10881
P19	Halfsib	RAS	0.0250833	0.062602	0.06	0.11375	0.0245682
P19	Halfsib	RBS	0.371	0.948765	1.039	1.518	0.332047
P19	Halfsib	RET	14.7152	19.2484	19.0279	25.2672	2.63617
P19	Halfsib	RW	0.0491667	0.0958293	0.0917	0.1364	0.027241
P19	Halfsib	TYP	0.127692	0.321904	0.354677	0.47047	0.102799
P19	Halfsib	VSE	2.5	12.5	7.5	45	10.7165
P19	Parent	DAS	0.014	0.046	0.048	0.064	0.0204083
P19	Parent	DBS	0	0.0064	0.006	0.014	0.00497996
P19	Parent	DEV	116	119.4	120	123	2.60768
P19	Parent	RAS	0.029	0.0537615	0.0554167	0.0760909	0.0171019
P19	Parent	RBS	0.411	0.6326	0.642	0.901	0.182971
P19	Parent	RET	21.8332	23.2872	23.3147	24.7945	1.05648
P19	Parent	RW	0.0814	0.0967503	0.0915	0.122833	0.0170753
P19	Parent	TYP	0.132825	0.229567	0.223504	0.324618	0.069589
P19	Parent	VSE	2.5	3.5	2.5	7.5	2.23607
P19	All	DAS	0.014	0.193591	0.19	0.517	0.135566
P19	All	DBS	0	0.0551818	0.042	0.21	0.0619236
P19	All	DEV	116	121.091	120	131	3.87801
P19	All	RAS	0.0250833	0.0605928	0.0587833	0.11375	0.0230211
P19	All	RBS	0.371	0.876909	0.9435	1.518	0.329806
P19	All	RET	14.7152	20.1663	20.1626	25.2672	2.91692
P19	All	RW	0.0491667	0.0960386	0.0916	0.1364	0.0249214
P19	All	TYP	0.127692	0.300918	0.311912	0.47047	0.102677
P19	All	VSE	2.5	10.4545	7.5	45	10.1664
P20	Halfsib	DAS	0	0.153625	0.1025	0.47	0.146043
P20	Halfsib	DBS	0	0.0879375	0.0295	0.86	0.208499
P20	Halfsib	DEV	118	124.312	124	131	3.80734
P20	Halfsib	RAS	0.00436364	0.0512031	0.0592083	0.0940833	0.0310063
P20	Halfsib	RBS	0.056	0.752875	0.824	1.599	0.484783
P20	Halfsib	RET	17.7358	21.0027	20.6208	25.641	2.62665
P20	Halfsib	RW	-0.00133636	0.094052	0.10008	0.139583	0.0322596
P20	Halfsib	TYP	0.02145	0.250535	0.271209	0.529696	0.161555
P20	Halfsib	VSE	1.5	12.75	7.5	45	14.3933
P20	Parent	DAS	0	0.0095	0.0045	0.03	0.0123572
P20	Parent	DBS	0	0.002	0	0.006	0.00309839
P20	Parent	DEV	123	125.333	126	127	1.50555
P20	Parent	RAS	0.00116667	0.00574747	0.0055	0.0108182	0.00407292
P20	Parent	RBS	0.014	0.0761667	0.0705	0.15	0.0580738
P20	Parent	RET	20.6398	23.8785	23.8424	27.027	2.46645
P20	Parent	RW	0.08675	0.100634	0.102236	0.109	0.00765526
P20	Parent	TYP	0.00455	0.0253877	0.0225188	0.04845	0.0194866
P20	Parent	VSE	2.5	7.5	7.5	15	5
P20	All	DAS	0	0.114318	0.0575	0.47	0.139955
P20	All	DBS	0	0.0645	0.0135	0.86	0.180522
P20	All	DEV	118	124.591	126	131	3.33323
P20	All	RAS	0.00116667	0.0388061	0.0348333	0.0940833	0.0334664
P20	All	RBS	0.014	0.568318	0.479	1.599	0.51364
P20	All	RET	17.7358	21.787	21.7955	27.027	2.84517
P20	All	RW	-0.00133636	0.0958472	0.100761	0.139583	0.0276821
P20	All	TYP	0.00455	0.189131	0.163486	0.529696	0.171075
P20	All	VSE	1.5	11.3182	7.5	45	12.6355
P21	Halfsib	DAS	0	0.12755	0.094	0.341	0.122974
P21	Halfsib	DBS	0	0.0335	0.0235	0.128	0.0377059
P21	Halfsib	DEV	112	122.45	121.5	130	5.76263
P21	Halfsib	RAS	0.00963636	0.047507	0.0479583	0.151167	0.0317856
P21	Halfsib	RBS	0.117	0.682	0.716	1.837	0.431052
P21	Halfsib	RET	16.5295	21.5768	22.252	25.6488	3.01525
P21	Halfsib	RW	0.0566364	0.0990999	0.0963417	0.142917	0.023098
P21	Halfsib	TYP	0.0420136	0.223252	0.232324	0.589371	0.134753
P21	Halfsib	VSE	2.5	11.625	6.25	50	12.7288
P21	Parent	DAS	0	0.00575	0.0035	0.016	0.00758837
P21	Parent	DBS	0	0.00325	0.0005	0.012	0.00585235
P21	Parent	DEV	111	115.25	115	120	4.42531
P21	Parent	RAS	0.0161	0.0579917	0.0483333	0.1192	0.0465522
P21	Parent	RBS	0.161	0.59975	0.515	1.208	0.461697
P21	Parent	RET	25.3014	25.776	25.784	26.2343	0.385576
P21	Parent	RW	0.0672	0.0750792	0.0769083	0.0793	0.00543513
P21	Parent	TYP	0.06137	0.226961	0.187677	0.47112	0.184862
P21	Parent	VSE	5	8.125	8.75	10	2.39357
P21	All	DAS	0	0.10725	0.062	0.341	0.121038
P21	All	DBS	0	0.0284583	0.016	0.128	0.0362155
P21	All	DEV	111	121.25	120	130	6.12372
P21	All	RAS	0.00963636	0.0492545	0.0479583	0.151167	0.0336632
P21	All	RBS	0.117	0.668292	0.7035	1.837	0.426939
P21	All	RET	16.5295	22.2767	22.6586	26.2343	3.17575
P21	All	RW	0.0566364	0.0950964	0.0919167	0.142917	0.0229827
P21	All	TYP	0.0420136	0.22387	0.232324	0.589371	0.139498
P21	All	VSE	2.5	11.0417	7.5	50	11.6777
P22	Halfsib	DAS	0.029	0.248762	0.21	0.624	0.1723
P22	Halfsib	DBS	0.005	0.0747619	0.075	0.166	0.0457066
P22	Halfsib	DEV	120	125.571	126	132	3.7626
P22	Halfsib	RAS	0.00733333	0.0523375	0.0444167	0.1777	0.0376286
P22	Halfsib	RBS	0.17	0.848095	0.756	1.836	0.49014
P22	Halfsib	RET	12.3146	18.9201	19.2344	25.0006	3.37454
P22	Halfsib	RW	0.0540833	0.0827627	0.081	0.118727	0.0180689
P22	Halfsib	TYP	0.05955	0.270809	0.219225	0.717015	0.172919
P22	Halfsib	VSE	2.5	24.5238	17.5	55	19.1314
P22	Parent	DAS	0.064	0.146875	0.149	0.195	0.0417696
P22	Parent	DBS	0.028	0.075125	0.058	0.201	0.0536455
P22	Parent	DEV	126	129.75	130	131	1.58114
P22	Parent	RAS	0.0170833	0.0244779	0.0254038	0.0313636	0.005695
P22	Parent	RBS	0.239	0.431875	0.46	0.536	0.100793
P22	Parent	RET	13.8149	17.33	17.2579	21.3974	2.49108
P22	Parent	RW	0.0740909	0.0913318	0.0951894	0.11525	0.0143671
P22	Parent	TYP	0.0954	0.14195	0.140831	0.1817	0.0304348
P22	Parent	VSE	2.5	23.4375	23.75	50	15.3494
P22	All	DAS	0.029	0.220655	0.163	0.624	0.154237
P22	All	DBS	0.005	0.0748621	0.07	0.201	0.0470287
P22	All	DEV	120	126.724	126	132	3.78811
P22	All	RAS	0.00733333	0.0446521	0.0335	0.1777	0.034352
P22	All	RBS	0.17	0.733276	0.589	1.836	0.458236
P22	All	RET	12.3146	18.4814	17.551	25.0006	3.19507
P22	All	RW	0.0540833	0.0851266	0.0884	0.118727	0.0173205
P22	All	TYP	0.05955	0.235261	0.172814	0.717015	0.158192
P22	All	VSE	2.5	24.2241	20	55	17.9048
P23	Halfsib	DAS	0.027	0.17185	0.1505	0.361	0.0874042
P23	Halfsib	DBS	0	0.1054	0.0895	0.246	0.0758006
P23	Halfsib	DEV	115	124.9	126	131	4.45917
P23	Halfsib	RAS	0.00916667	0.0306655	0.0286402	0.0561667	0.0119123
P23	Halfsib	RBS	0.218	0.5189	0.497	0.85	0.181423
P23	Halfsib	RET	10.545	19.3925	18.9825	31.4953	5.07655
P23	Halfsib	RW	0.0381667	0.0735518	0.0768333	0.102909	0.0180298
P23	Halfsib	TYP	0.0659333	0.162561	0.149778	0.266825	0.0626099
P23	Halfsib	VSE	2.5	39.375	41.25	85	25.9665
P23	Parent	DAS	0.102	0.209444	0.199	0.334	0.0796227
P23	Parent	DBS	0.032	0.134889	0.097	0.322	0.100882
P23	Parent	DEV	121	125.111	126	130	2.89156
P23	Parent	RAS	0.0144167	0.0226837	0.0213333	0.0315833	0.00649497
P23	Parent	RBS	0.252	0.466	0.495	0.611	0.13072
P23	Parent	RET	12.3504	15.2385	14.9807	21.9157	2.79701
P23	Parent	RW	0.0465833	0.0610007	0.0601	0.0768333	0.00826321
P23	Parent	TYP	0.09486	0.149725	0.144113	0.199533	0.0385174
P23	Parent	VSE	17.5	40.2778	45	65	16.6979
P23	All	DAS	0.027	0.183517	0.183	0.361	0.0854904
P23	All	DBS	0	0.114552	0.094	0.322	0.0836624
P23	All	DEV	115	124.966	126	131	3.98643
P23	All	RAS	0.00916667	0.0281884	0.0269167	0.0561667	0.0110665
P23	All	RBS	0.218	0.502483	0.495	0.85	0.166845
P23	All	RET	10.545	18.1034	16.6644	31.4953	4.85263
P23	All	RW	0.0381667	0.0696567	0.0648182	0.102909	0.0165836
P23	All	TYP	0.0659333	0.158578	0.144113	0.266825	0.0558606
P23	All	VSE	2.5	39.6552	42.5	85	23.1814
P24	Halfsib	DAS	0	0.112471	0.101	0.291	0.100268
P24	Halfsib	DBS	0	0.0349412	0.027	0.125	0.0388402
P24	Halfsib	DEV	117	123.176	122	130	3.92485
P24	Halfsib	RAS	0.000833333	0.0437002	0.0442	0.0818	0.0249616
P24	Halfsib	RBS	0.01	0.597294	0.636	1.003	0.321308
P24	Halfsib	RET	12.5196	21.0596	22.5185	25.7303	3.74468
P24	Halfsib	RW	0.0498462	0.104559	0.112091	0.1768	0.0359341
P24	Halfsib	TYP	0.00345625	0.206611	0.227915	0.341477	0.109787
P24	Halfsib	VSE	2.5	13.9706	7.5	75	18.8758
P24	Parent	DAS	0	0.001	0	0.005	0.00223607
P24	Parent	DBS	0	0.0002	0	0.001	0.000447214
P24	Parent	DEV	119	121.8	122	123	1.64317
P24	Parent	RAS	0.00725	0.0133885	0.0136	0.0185	0.00427312
P24	Parent	RBS	0.087	0.1448	0.152	0.185	0.0369283
P24	Parent	RET	24.5446	25.1435	25.3165	25.3165	0.33721
P24	Parent	RW	0.0839	0.101725	0.0968	0.124	0.0164466
P24	Parent	TYP	0.0286375	0.0533189	0.0539175	0.073075	0.0171908
P24	Parent	VSE	2.5	2.5	2.5	2.5	0
P24	All	DAS	0	0.0871364	0.0355	0.291	0.0997346
P24	All	DBS	0	0.0270455	0.0035	0.125	0.0370334
P24	All	DEV	117	122.864	122	130	3.54959
P24	All	RAS	0.000833333	0.0368111	0.039697	0.0818	0.0254411
P24	All	RBS	0.01	0.494455	0.503	1.003	0.341451
P24	All	RET	12.5196	21.9877	23.9021	25.7303	3.71136
P24	All	RW	0.0498462	0.103914	0.110636	0.1768	0.0321996
P24	All	TYP	0.00345625	0.171772	0.193749	0.341477	0.11646
P24	All	VSE	2.5	11.3636	2.5	75	17.1951
P25	Halfsib	DAS	0.012	0.2148	0.186	0.43	0.118369
P25	Halfsib	DBS	0.024	0.08045	0.068	0.176	0.0457056
P25	Halfsib	DEV	118	124.2	123.5	130	3.94168
P25	Halfsib	RAS	0.0181818	0.0448853	0.0403392	0.0829	0.0190311
P25	Halfsib	RBS	0.305	0.72205	0.646	1.204	0.301129
P25	Halfsib	RET	14.006	19.9836	19.8746	27.3411	3.5561
P25	Halfsib	RW	0.0449	0.0737195	0.071625	0.129083	0.02085
P25	Halfsib	TYP	0.117	0.227515	0.196205	0.41875	0.098901
P25	Halfsib	VSE	5	30.25	27.5	70	21.3816
P25	Parent	DAS	0.102	0.189	0.175	0.283	0.0569034
P25	Parent	DBS	0.014	0.103667	0.123	0.173	0.0542402
P25	Parent	DEV	118	121.778	122	124	1.71594
P25	Parent	RAS	0.0193636	0.0343814	0.0312308	0.0644444	0.0139533
P25	Parent	RBS	0.382	0.570111	0.525	0.791	0.147798
P25	Parent	RET	13.1019	17.1618	17.2379	22.1079	3.3244
P25	Parent	RW	0.0414167	0.066372	0.0654545	0.0975833	0.0174934
P25	Parent	TYP	0.141575	0.198255	0.173692	0.341367	0.0642766
P25	Parent	VSE	7.5	21.9444	20	47.5	15.8004
P25	All	DAS	0.012	0.206793	0.184	0.43	0.102861
P25	All	DBS	0.014	0.0876552	0.08	0.176	0.0487605
P25	All	DEV	118	123.448	123	130	3.56156
P25	All	RAS	0.0181818	0.0416255	0.03925	0.0829	0.0180514
P25	All	RBS	0.305	0.674897	0.594	1.204	0.269983
P25	All	RET	13.1019	19.1079	18.9805	27.3411	3.67475
P25	All	RW	0.0414167	0.0714392	0.068	0.129083	0.0198593
P25	All	TYP	0.117	0.218434	0.173692	0.41875	0.0894852
P25	All	VSE	5	27.6724	20	70	19.9209
Traits include: seed detached before shaking (DBS); seed detached after shaking (DAS); developmental stage (DEV); seed retained before shaking (RBS); seed retained after shaking (RAS); total seed retention after induced detachment (RET); rachis weight (RW); theoretical yield potential (TYP); visual shattering estimate at harvest (VSE).
Metrics include: minimum (min); maximum (max); standard deviation (SD).
