# Supplementary material for: SpykProps: an imaging pipeline to quantify architecture in unilateral grass inflorescences
Source: Plant Methods. 2023 Nov 13;19:125. doi: 10.1186/s13007-023-01104-z (PMC10644492; doi:10.1186/s13007-023-01104-z)
Supplement: Supplementary file 3 — Additional file 3: Table S3. Results of all machine learning models tested. [file 13007_2023_1104_MOESM3_ESM.xlsx]

## Sheet: Supplemental_Table_02
Table S3. Results of all machine learning models tested.
Trait	Dataset	Germplasm	Model	Trees	Interaction Depth	Fraction	Training			Training Time (s)	Testing			Pearson Correlation
							RMSE	R2	MAE		RMSE	R2	MAE
VSE	Shape	All	lm	NA	NA	NA	17.0455	0.236139	13.5025	3.09	19.298	0.255346	15.6292	0.505318
VSE	Shape	All	pls	NA	NA	NA	17.0455	0.236139	13.5025	3.497	19.298	0.255346	15.6292	0.505318
VSE	Shape	All	rf	NA	NA	NA	17.1101	0.230686	13.3603	245.013	8.19739	0.937628	6.55028	0.968312
VSE	Shape	All	enet	NA	NA	NA	18.7513	0.128839	14.7849	3.799	21.7121	0.141746	16.886	0.376492
VSE	Shape	Parent	enet	NA	NA	NA	17.515	0.076741	12.5349	0.755	12.6728	0.0129706	10.2841	0.113888
VSE	Shape	Halfsib	lm	NA	NA	NA	17.015	0.274745	13.5835	1.912	18.5348	0.320222	15.1743	0.565882
VSE	Shape	Parent	lm	NA	NA	NA	16.8573	0.135214	12.5879	0.712	12.7023	0.109869	10.3872	0.331465
VSE	Shape	All	pcr	NA	NA	NA	17.0455	0.236139	13.5025	3.159	19.298	0.255346	15.6292	0.505318
VSE	Shape	Parent	pcr	NA	NA	NA	16.8573	0.135214	12.5879	0.658	12.7023	0.109869	10.3872	0.331465
VSE	EFD	All	pls	NA	NA	NA	20.152	0.0795455	15.9174	23.961	17.4313	0.383311	13.9762	0.619121
VSE	Shape	Halfsib	pls	NA	NA	NA	17.015	0.274745	13.5835	1.95	18.5348	0.320222	15.1743	0.565882
VSE	Shape	Parent	pls	NA	NA	NA	16.8573	0.135214	12.5879	0.702	12.7023	0.109869	10.3872	0.331465
VSE	Shape	Parent	rf	NA	NA	NA	16.1318	0.200197	11.8863	16.628	6.19808	0.871037	4.19726	0.933294
VSE	Shape	All	ridge	NA	NA	NA	17.2052	0.221279	13.565	3.821	19.6006	0.239334	15.9829	0.489217
VSE	Shape	Parent	ridge	NA	NA	NA	16.9593	0.117482	12.5246	0.744	13.0711	0.0418434	10.4689	0.204557
VSE	Shape	All	svmLinear	NA	NA	NA	18.7427	0.221705	12.5754	12.942	22.4682	0.231157	15.4886	0.480788
VSE	Shape	Parent	svmLinear	NA	NA	NA	18.2671	0.122551	10.672	1.262	12.2676	0.0804146	7.60629	0.283575
VSE	Shape	All	svmRadial	NA	NA	NA	16.7767	0.305612	11.8405	11.304	18.632	0.40834	13.5348	0.639015
VSE	Shape	Parent	svmRadial	NA	NA	NA	17.5491	0.148528	10.5668	1.105	11.966	0.139897	6.44588	0.374028
VSE	EFD	All	lm	NA	NA	NA	20.1606	0.0793159	15.9223	18.453	17.4331	0.383175	13.9771	0.619012
VSE	Shape	Halfsib	rf	NA	NA	NA	17.0432	0.272196	13.402	105.576	8.49262	0.927208	6.54017	0.962916
VSE	Shape	Halfsib	enet	NA	NA	NA	19.0963	0.152301	15.3421	2.222	21.6295	0.142285	16.996	0.377207
VSE	Color	All	lm	NA	NA	NA	16.336	0.315628	12.6319	12.193	16.0439	0.479294	12.9533	0.692311
VSE	Shape	Halfsib	pcr	NA	NA	NA	17.015	0.274745	13.5835	1.971	18.5348	0.320222	15.1743	0.565882
VSE	Color	All	pls	NA	NA	NA	16.4092	0.310534	12.694	15.679	16.1363	0.472442	13.0196	0.687344
VSE	Shape	Halfsib	ridge	NA	NA	NA	17.1809	0.259613	13.6742	2.228	18.9466	0.293142	15.3991	0.541426
VSE	Shape	Halfsib	svmLinear	NA	NA	NA	17.9126	0.268342	13.1381	5.571	20.4343	0.291384	15.3468	0.5398
VSE	Shape	Halfsib	svmRadial	NA	NA	NA	16.6737	0.325087	12.2973	4.67	17.4973	0.439076	12.4936	0.662628
VSE	Color	All	rf	NA	NA	NA	17.0958	0.243557	13.189	516.076	8.11798	0.963239	6.24076	0.981448
VSE	EFD	All	rf	NA	NA	NA	18.8327	0.0749042	14.9838	870.811	8.86424	0.981594	6.79667	0.990754
VSE	Color	All	svmRadial	NA	NA	NA	17.9285	0.178426	12.5691	33.909	12.7253	0.837967	7.24247	0.915405
VSE	Color	All	pcr	NA	NA	NA	16.588	0.287681	12.8727	14.732	16.8816	0.425162	13.4708	0.652044
VSE	Color	All	svmLinear	NA	NA	NA	16.7278	0.307323	11.8377	61.868	18.666	0.377851	13.2782	0.614696
VSE	Color	All	enet	NA	NA	NA	18.478	0.119673	14.3217	22.132	20.8645	0.212155	15.7146	0.460603
VSE	Color	Parent	lm	NA	NA	NA	27.1295	0.044925	15.3429	2.194	10.904	0.255749	8.09267	0.505717
VSE	Color	Parent	pls	NA	NA	NA	22.8201	0.0824745	14.61	2.295	10.6213	0.28228	7.89876	0.5313
VSE	Color	All	ridge	NA	NA	NA	16.5071	0.283326	12.5605	21.914	17.9733	0.364014	13.8797	0.603336
VSE	Color	Parent	enet	NA	NA	NA	17.5603	0.0522069	12.6669	3.17	12.954	1.26939e-05	10.4885	0.00356286
VSE	Color	Parent	pcr	NA	NA	NA	18.4153	0.110313	13.5943	2.111	12.9844	0.0619283	9.95214	0.248854
VSE	Color	Halfsib	pls	NA	NA	NA	16.1816	0.360562	12.7277	9.226	14.7534	0.568525	11.6281	0.754006
VSE	Color	Parent	rf	NA	NA	NA	17.1157	0.103225	12.6012	33.029	5.78203	0.891501	4.39511	0.944193
VSE	Color	Parent	ridge	NA	NA	NA	16.8865	0.135678	12.3959	3.221	13.7144	0.00111663	10.3117	0.033416
VSE	Color	Parent	svmLinear	NA	NA	NA	17.4711	0.125678	10.728	4.467	11.899	0.119969	6.93523	0.346365
VSE	Color	Parent	svmRadial	NA	NA	NA	16.863	0.151394	11.0293	3.05	6.1268	0.877107	3.58392	0.93654
VSE	Color	Halfsib	lm	NA	NA	NA	16.3224	0.352396	12.7503	7.254	14.6704	0.572283	11.5317	0.756494
VSE	Color	Halfsib	rf	NA	NA	NA	18.0419	0.188906	14.1571	225.315	8.48458	0.957861	6.37885	0.978704
VSE	Color	Halfsib	svmRadial	NA	NA	NA	19.3133	0.0858607	14.2045	16.365	13.0421	0.816103	7.0577	0.903384
VSE	EFD	All	svmRadial	NA	NA	NA	19.6842	0.941421	14.5412	43.938	12.631	0.860267	6.65151	0.927506
VSE	Color	Halfsib	enet	NA	NA	NA	18.8064	0.128763	14.8111	12.87	20.874	0.184468	15.7754	0.429498
VSE	Color	Halfsib	pcr	NA	NA	NA	16.8766	0.301902	12.9678	8.249	16.0904	0.492778	12.2969	0.701982
VSE	Color	Halfsib	ridge	NA	NA	NA	16.4688	0.319911	12.6095	13.066	16.9699	0.448449	12.661	0.669663
VSE	Color	Halfsib	svmLinear	NA	NA	NA	16.6636	0.323873	12.4358	24.914	17.2854	0.448923	12.1013	0.670017
VSE	ShapeColor	All	lm	NA	NA	NA	14.9375	0.421182	11.7972	13.639	14.768	0.565426	11.626	0.751948
VSE	ShapeColor	All	pls	NA	NA	NA	14.9048	0.42268	11.7739	17.68	14.8005	0.563318	11.6666	0.750545
VSE	EFD	All	pcr	NA	NA	NA	18.7215	0.0853044	14.653	21.202	20.0916	0.186097	16.0093	0.43139
VSE	EFD	All	svmLinear	NA	NA	NA	19.8642	0.0749951	14.6335	558.935	19.8011	0.293801	13.653	0.542034
VSE	ShapeColor	All	rf	NA	NA	NA	16.01	0.370337	12.5661	555.989	7.59748	0.965299	5.93317	0.982496
VSE	EFD	All	ridge	NA	NA	NA	19.4056	0.0915205	15.2551	65.593	17.797	0.359277	14.1702	0.599397
VSE	EFD	All	enet	NA	NA	NA	18.7254	0.0805617	14.6466	64.663	20.9229	0.154989	16.4942	0.393686
VSE	EFD	Parent	lm	NA	NA	NA	42.656	0.000176378	34.046	3.576	7.44354	0.635182	5.76722	0.796983
VSE	EFD	Parent	pls	NA	NA	NA	39.7275	0.000428283	31.524	4.503	7.90344	0.592243	5.95418	0.769573
VSE	EFD	Parent	rf	NA	NA	NA	18.3043	0.00487341	13.4845	59.296	5.56951	0.938104	4.48206	0.968558
VSE	EFD	Parent	pcr	NA	NA	NA	17.8906	0.0629921	13.3313	3.353	11.721	0.162444	9.253	0.403043
VSE	EFD	Parent	ridge	NA	NA	NA	24.1692	0.0186845	18.8159	10.867	8.63275	0.518386	6.67188	0.719991
VSE	EFD	Parent	svmLinear	NA	NA	NA	34.0452	0.00302506	25.5127	32.846	6.80371	0.70861	3.62465	0.84179
VSE	EFD	Parent	svmRadial	NA	NA	NA	18.2963	0.977509	11.9886	3.402	4.60988	0.958286	2.89714	0.978921
VSE	EFD	Parent	enet	NA	NA	NA	17.9927	0.0218297	13.1443	10.937	11.3981	0.169207	8.86955	0.411348
VSE	EFD	Halfsib	lm	NA	NA	NA	21.5881	0.0931236	17.3293	9.598	15.8427	0.495715	12.6643	0.70407
VSE	EFD	Halfsib	pls	NA	NA	NA	21.585	0.0930933	17.3359	11.541	15.8296	0.496565	12.6632	0.704674
VSE	ShapeColor	All	svmRadial	NA	NA	NA	17.5323	0.223747	12.6758	38.009	10.7144	0.897133	5.91829	0.947171
VSE	ShapeColor	All	pcr	NA	NA	NA	14.964	0.413392	11.9128	16.719	15.7625	0.505864	12.3512	0.711241
VSE	ShapeColor	All	svmLinear	NA	NA	NA	15.2866	0.400452	11.3051	71.799	16.6546	0.510606	11.7462	0.714567
VSE	ShapeColor	All	enet	NA	NA	NA	17.5798	0.222695	13.7299	26.067	20.08	0.303844	15.7654	0.551221
VSE	ShapeColor	Parent	lm	NA	NA	NA	23.1748	0.121112	14.0314	2.385	9.12171	0.462684	6.89998	0.680209
VSE	ShapeColor	Parent	pls	NA	NA	NA	18.8823	0.209293	12.8613	2.552	8.99932	0.47223	6.63976	0.68719
VSE	ShapeColor	All	ridge	NA	NA	NA	15.0927	0.400696	11.9567	26.097	16.3698	0.473909	12.9298	0.68841
VSE	ShapeColor	Parent	rf	NA	NA	NA	16.5128	0.169985	12.3863	36.634	5.86665	0.890798	4.49909	0.943821
VSE	ShapeColor	Parent	enet	NA	NA	NA	16.9127	0.127157	12.1967	3.866	12.856	0.0156507	10.0901	0.125103
VSE	ShapeColor	Halfsib	lm	NA	NA	NA	14.9473	0.454324	11.5123	8.218	13.4248	0.644958	9.96959	0.803093
VSE	ShapeColor	Parent	pcr	NA	NA	NA	16.3349	0.230549	12.6745	2.353	11.8547	0.175466	9.53612	0.418886
VSE	ShapeColor	Halfsib	pls	NA	NA	NA	15.1844	0.437307	11.5811	9.986	13.6185	0.635384	10.0524	0.79711
VSE	EFD	Halfsib	rf	NA	NA	NA	19.4301	0.0602599	15.7775	364.913	8.65746	0.983516	6.78343	0.991724
VSE	ShapeColor	Parent	ridge	NA	NA	NA	16.3993	0.189533	12.4674	3.913	13.1964	0.0296703	10.2447	0.172251
VSE	ShapeColor	Parent	svmLinear	NA	NA	NA	16.6253	0.188926	11.0845	5.888	10.6746	0.29908	6.80868	0.546882
VSE	ShapeColor	Parent	svmRadial	NA	NA	NA	16.3891	0.233867	10.7103	3.548	4.88706	0.937273	2.90797	0.968129
VSE	ShapeColor	Halfsib	rf	NA	NA	NA	16.7578	0.33279	13.3227	245.982	7.88277	0.967035	6.0392	0.983379
VSE	EFD	Halfsib	svmRadial	NA	NA	NA	20.1687	0.976511	15.4318	19.208	12.1901	0.864463	6.39969	0.929765
VSE	ShapeColor	Halfsib	pcr	NA	NA	NA	15.0534	0.43762	11.7902	9.383	15.139	0.540691	11.6208	0.735317
VSE	ShapeColor	Halfsib	svmLinear	NA	NA	NA	14.6379	0.468739	11.012	35.017	14.894	0.565429	10.2168	0.75195
VSE	ShapeColor	Halfsib	svmRadial	NA	NA	NA	18.8847	0.135276	14.3014	18.302	11.0548	0.882572	5.79267	0.939453
VSE	ShapeColor	Halfsib	enet	NA	NA	NA	17.6051	0.268013	13.9195	14.909	19.7643	0.312164	15.381	0.558717
RET	Shape	All	lm	NA	NA	NA	3.77297	0.0174315	3.0029	3.181	3.43388	0.0244547	2.7777	0.15638
RET	Shape	All	pls	NA	NA	NA	3.77297	0.0174315	3.0029	3.39	3.43388	0.0244547	2.7777	0.15638
VSE	ShapeColor	Halfsib	ridge	NA	NA	NA	14.598	0.465921	11.4237	14.927	15.1403	0.552997	11.5858	0.743638
VSE	EFD	Halfsib	svmLinear	NA	NA	NA	23.4238	0.0573809	19.0151	218.706	17.5753	0.406831	12.1581	0.637833
VSE	EFD	Halfsib	pcr	NA	NA	NA	19.064	0.0980653	15.1076	12.099	19.2847	0.262922	15.1866	0.512759
VSE	EFD	Halfsib	ridge	NA	NA	NA	20.1246	0.10414	16.1349	37.189	16.3727	0.46478	13.0855	0.681748
VSE	EFD	Halfsib	enet	NA	NA	NA	19.2496	0.0709557	15.3582	36.669	20.2836	0.243718	15.8976	0.493678
VSE	EfdColor	All	pls	NA	NA	NA	18.3447	0.241313	14.3439	28.534	13.7637	0.614608	10.6981	0.783969
VSE	EfdColor	All	lm	NA	NA	NA	18.8394	0.239559	14.2015	23.791	13.0179	0.656276	9.90845	0.810109
RET	Shape	All	rf	NA	NA	NA	3.73286	0.0523565	2.97013	264.627	1.36256	0.929539	1.11214	0.964126
RET	Shape	All	enet	NA	NA	NA	3.78091	0.00635618	3.03475	3.575	3.44456	0.0245973	2.81921	0.156835
RET	Shape	Parent	enet	NA	NA	NA	3.82871	0.00330788	3.13726	0.744	3.42528	0.0305411	2.63958	0.17476
RET	Shape	Halfsib	lm	NA	NA	NA	3.70979	0.0365518	2.90964	1.878	3.82133	0.114376	2.88892	0.338196
RET	Shape	Parent	lm	NA	NA	NA	3.8995	0.00491045	3.12663	0.724	3.36642	0.0633373	2.47787	0.251669
RET	Shape	All	pcr	NA	NA	NA	3.77297	0.0174315	3.0029	3.16	3.43388	0.0244547	2.7777	0.15638
RET	Shape	Parent	pcr	NA	NA	NA	3.8995	0.00491045	3.12663	0.687	3.36642	0.0633373	2.47787	0.251669
RET	Shape	Halfsib	pls	NA	NA	NA	3.70979	0.0365518	2.90964	2.082	3.82133	0.114376	2.88892	0.338196
RET	Shape	Parent	pls	NA	NA	NA	3.8995	0.00491045	3.12663	0.682	3.36642	0.0633373	2.47787	0.251669
RET	Shape	Parent	rf	NA	NA	NA	3.55506	0.142782	2.84591	16.061	1.58829	0.925057	1.19664	0.961799
RET	Shape	All	ridge	NA	NA	NA	3.76199	0.020231	2.98905	3.567	3.41459	0.0317225	2.76748	0.178108
RET	Shape	Parent	ridge	NA	NA	NA	3.86842	0.00885189	3.11887	0.736	3.37691	0.057446	2.51563	0.239679
RET	Shape	All	svmLinear	NA	NA	NA	3.84147	0.00985447	3.0208	10.878	3.51048	0.00899667	2.8428	0.0948508
RET	Shape	Parent	svmLinear	NA	NA	NA	3.97237	0.000526975	3.18743	1.15	3.36797	0.0780499	2.39152	0.279374
RET	Shape	All	svmRadial	NA	NA	NA	3.67398	0.0773042	2.87134	10.439	3.18518	0.174696	2.5455	0.417966
RET	Shape	Parent	svmRadial	NA	NA	NA	3.84075	0.045067	3.10711	1.153	2.88566	0.355635	2.01469	0.596352
RET	Shape	Halfsib	rf	NA	NA	NA	3.76471	0.034712	2.92108	117.328	1.72916	0.946403	1.24432	0.972833
RET	Shape	Halfsib	enet	NA	NA	NA	3.74884	0.00765013	2.9527	2.074	3.99856	0.0866845	2.98649	0.294422
RET	Shape	Halfsib	pcr	NA	NA	NA	3.70979	0.0365518	2.90964	1.952	3.82133	0.114376	2.88892	0.338196
RET	Color	All	pls	NA	NA	NA	3.65561	0.107289	2.90277	15.494	3.23344	0.137103	2.59283	0.370275
RET	Shape	Halfsib	ridge	NA	NA	NA	3.69473	0.0407795	2.88399	2.255	3.85253	0.0976652	2.90047	0.312514
RET	Shape	Halfsib	svmLinear	NA	NA	NA	3.74387	0.0301151	2.90263	4.821	3.97069	0.0448036	2.90098	0.211669
RET	Shape	Halfsib	svmRadial	NA	NA	NA	3.72223	0.0480461	2.84588	4.771	3.61478	0.238243	2.5471	0.488102
RET	Color	All	lm	NA	NA	NA	3.65179	0.107327	2.90247	12.139	3.22844	0.141053	2.58026	0.375571
RET	Color	All	rf	NA	NA	NA	3.68039	0.0653275	2.91546	524.436	1.48085	0.930637	1.21614	0.964695
VSE	EfdColor	All	rf	NA	NA	NA	17.6857	0.217015	14.0566	1011.47	8.26531	0.978853	6.34019	0.98937
RET	Color	All	svmRadial	NA	NA	NA	3.83205	0.0270191	3.03016	34.227	1.99053	0.73149	1.29417	0.855272
RET	Color	All	pcr	NA	NA	NA	3.65074	0.0912856	2.85793	14.64	3.32519	0.0863696	2.64969	0.293887
RET	Color	All	svmLinear	NA	NA	NA	3.64886	0.10895	2.83059	49.786	3.40554	0.104132	2.58511	0.322695
RET	Color	All	enet	NA	NA	NA	3.70076	0.050971	2.96185	22.359	3.41492	0.0247165	2.80104	0.157215
RET	Color	Parent	lm	NA	NA	NA	4.25724	0.147713	3.14904	2.187	2.55866	0.479033	1.98457	0.692122
RET	Color	Parent	pls	NA	NA	NA	5.18074	0.0943239	3.32277	2.248	2.48482	0.517164	1.99129	0.719141
RET	Color	All	ridge	NA	NA	NA	3.64069	0.083921	2.86285	22.47	3.36666	0.0577488	2.71072	0.24031
RET	Color	Parent	enet	NA	NA	NA	3.70533	0.0665794	2.99424	3.427	3.36415	0.0560732	2.57877	0.236798
RET	Color	Parent	pcr	NA	NA	NA	3.83354	0.191891	2.91202	2.144	2.7242	0.41236	2.20041	0.642152
RET	Color	Parent	rf	NA	NA	NA	3.53499	0.150781	2.74436	31.353	1.46773	0.94554	1.0705	0.972389
RET	Color	Parent	ridge	NA	NA	NA	3.4516	0.193745	2.73439	3.422	3.02996	0.245973	2.31119	0.495957
RET	Color	Parent	svmLinear	NA	NA	NA	3.47488	0.223117	2.77723	3.867	2.76878	0.383605	2.0471	0.619358
RET	Color	Parent	svmRadial	NA	NA	NA	3.53478	0.153004	2.75528	3.076	1.90299	0.785083	1.06845	0.886049
RET	Color	Halfsib	lm	NA	NA	NA	3.7681	0.0733384	3.0067	7.194	3.52949	0.250259	2.80811	0.500259
RET	Color	Halfsib	pls	NA	NA	NA	3.74658	0.0781227	2.99254	8.995	3.54519	0.242936	2.81327	0.492885
RET	Color	Halfsib	rf	NA	NA	NA	3.71883	0.0401383	2.94037	226.837	1.67452	0.955568	1.21741	0.977532
RET	Color	Halfsib	enet	NA	NA	NA	3.65851	0.0640586	2.88048	12.603	3.9027	0.107244	2.91902	0.327482
RET	Color	Halfsib	pcr	NA	NA	NA	3.70748	0.065148	2.92017	8.251	3.67001	0.190887	2.84616	0.436906
RET	Color	Halfsib	ridge	NA	NA	NA	3.60925	0.089729	2.86479	12.687	3.73888	0.15906	2.94258	0.398824
RET	Color	Halfsib	svmLinear	NA	NA	NA	3.6607	0.0903895	2.88285	23.34	3.92197	0.118297	2.9293	0.343943
RET	Color	Halfsib	svmRadial	NA	NA	NA	3.85405	0.00584393	3.04141	16.268	2.53453	0.729946	1.37183	0.854369
RET	ShapeColor	All	lm	NA	NA	NA	3.64032	0.113678	2.88117	13.485	3.14653	0.168561	2.52913	0.410562
RET	ShapeColor	All	pls	NA	NA	NA	3.64706	0.109542	2.87409	17.179	3.17642	0.151008	2.55322	0.388598
VSE	EfdColor	All	svmRadial	NA	NA	NA	19.6844	0.984052	14.5413	55.207	12.6316	0.860259	6.65256	0.927502
RET	ShapeColor	All	rf	NA	NA	NA	3.63911	0.0812387	2.86113	578.201	1.40775	0.943627	1.14858	0.971405
VSE	EfdColor	All	svmLinear	NA	NA	NA	19.4275	0.177606	15.4556	746.523	15.7807	0.500546	11.0915	0.707493
VSE	EfdColor	All	pcr	NA	NA	NA	17.9936	0.152945	14.053	34.509	19.1681	0.255273	15.5324	0.505246
RET	ShapeColor	All	svmRadial	NA	NA	NA	3.70456	0.0516641	2.9002	37.106	1.49737	0.875111	0.931903	0.935473
RET	ShapeColor	All	pcr	NA	NA	NA	3.63867	0.0959252	2.87475	16.439	3.33542	0.0765271	2.7104	0.276635
RET	ShapeColor	All	svmLinear	NA	NA	NA	3.66213	0.107796	2.87676	58.409	3.32253	0.112097	2.59161	0.334808
RET	ShapeColor	All	enet	NA	NA	NA	3.70336	0.0490414	2.96451	25.954	3.39326	0.0365075	2.78461	0.191069
RET	ShapeColor	Parent	lm	NA	NA	NA	4.92445	0.107117	3.40151	2.482	2.51232	0.500292	1.96588	0.707313
RET	ShapeColor	Parent	pls	NA	NA	NA	5.84495	0.0676469	3.61369	2.535	2.54007	0.492473	2.08623	0.701764
VSE	EfdColor	All	ridge	NA	NA	NA	17.2284	0.256066	13.5122	118.79	15.1547	0.537645	11.9115	0.733243
RET	ShapeColor	All	ridge	NA	NA	NA	3.66459	0.0799859	2.86012	25.957	3.32395	0.0715208	2.69313	0.267434
RET	ShapeColor	Parent	rf	NA	NA	NA	3.43316	0.201964	2.65827	34.585	1.39629	0.955345	1.05499	0.977417
VSE	EfdColor	All	enet	NA	NA	NA	17.7436	0.184987	13.7447	119.08	19.4769	0.317979	15.1932	0.563897
RET	ShapeColor	Parent	enet	NA	NA	NA	3.71414	0.0626719	2.99989	4.096	3.31467	0.0853126	2.5607	0.292083
VSE	EfdColor	Parent	lm	NA	NA	NA	4007.25	0.000976118	941.501	4.055	6.73859e-12	1	5.4844e-12	1
RET	ShapeColor	Halfsib	lm	NA	NA	NA	3.73115	0.0966458	2.88826	8.137	3.41564	0.295482	2.63691	0.543582
RET	ShapeColor	Parent	pcr	NA	NA	NA	3.71661	0.176226	2.87753	2.578	2.94454	0.307038	2.27443	0.55411
VSE	EfdColor	Parent	pls	NA	NA	NA	45.0667	0.000909994	35.3058	4.058	5.98322	0.763511	4.80864	0.873791
RET	ShapeColor	Halfsib	pls	NA	NA	NA	3.72671	0.092851	2.90512	9.87	3.48572	0.266139	2.70943	0.515886
RET	ShapeColor	Parent	ridge	NA	NA	NA	3.53226	0.167821	2.76764	4.127	3.08372	0.223646	2.34393	0.472913
RET	ShapeColor	Parent	svmLinear	NA	NA	NA	3.8198	0.158102	2.93525	4.718	2.94167	0.299866	2.08124	0.5476
RET	ShapeColor	Parent	svmRadial	NA	NA	NA	3.50249	0.173844	2.73177	3.488	1.472	0.915963	0.874835	0.95706
VSE	EfdColor	Parent	rf	NA	NA	NA	18.1661	0.00993649	13.4474	67.64	5.7624	0.936928	4.49448	0.96795
VSE	EfdColor	Parent	pcr	NA	NA	NA	18.2876	0.0457633	13.4302	4.493	12.3292	0.136914	9.57013	0.370019
VSE	EfdColor	Parent	svmLinear	NA	NA	NA	48.0175	0.000776397	36.9375	25.47	7.02494	0.70043	3.7388	0.836917
VSE	EfdColor	Parent	svmRadial	NA	NA	NA	18.2961	0.977989	11.9884	3.999	4.60924	0.958271	2.89685	0.978913
VSE	EfdColor	Parent	enet	NA	NA	NA	17.6427	0.0464178	12.8393	17.516	11.3454	0.189512	8.98036	0.43533
VSE	EfdColor	Halfsib	pls	NA	NA	NA	18.8757	0.275955	15.0123	19.292	11.4608	0.735308	8.76276	0.857501
RET	ShapeColor	Halfsib	rf	NA	NA	NA	3.69573	0.0460599	2.90784	252.253	1.67751	0.960337	1.21993	0.979968
VSE	EfdColor	Parent	ridge	NA	NA	NA	23.344	0.0457619	18.2448	17.5	8.26697	0.558205	6.34866	0.747131
VSE	EfdColor	Halfsib	lm	NA	NA	NA	19.6139	0.269188	15.4913	13.929	10.939	0.757218	8.63265	0.870183
RET	ShapeColor	Halfsib	pcr	NA	NA	NA	3.6524	0.0884588	2.85311	9.218	3.57643	0.228362	2.76092	0.477872
RET	ShapeColor	Halfsib	svmLinear	NA	NA	NA	3.69402	0.0907037	2.93171	27.097	3.76936	0.155468	2.82493	0.394295
RET	ShapeColor	Halfsib	svmRadial	NA	NA	NA	3.77664	0.00639259	2.96141	17.732	2.23428	0.788697	1.05473	0.888086
RET	ShapeColor	Halfsib	enet	NA	NA	NA	3.65978	0.0599452	2.88394	15.376	3.8663	0.139616	2.90486	0.373653
TYP	Shape	All	lm	NA	NA	NA	0.102376	0.23888	0.0767116	3.211	0.0891791	0.216627	0.0647021	0.465432
TYP	Shape	All	pls	NA	NA	NA	0.102376	0.23888	0.0767116	3.402	0.0891791	0.216627	0.0647021	0.465432
RET	ShapeColor	Halfsib	ridge	NA	NA	NA	3.6136	0.0945236	2.83372	15.411	3.63944	0.199604	2.8482	0.446771
VSE	EfdColor	Halfsib	rf	NA	NA	NA	18.3446	0.195326	14.7904	429.714	8.28632	0.978759	6.34305	0.989323
TYP	Shape	All	rf	NA	NA	NA	0.105123	0.20114	0.0786891	266.077	0.0424105	0.895618	0.0293112	0.946371
TYP	Shape	All	enet	NA	NA	NA	0.113297	0.212338	0.0882926	4.112	0.0979524	0.177519	0.0753494	0.42133
TYP	Shape	Parent	enet	NA	NA	NA	0.101155	0.068005	0.0774285	0.784	0.120952	0.310145	0.0905217	0.556907
TYP	Shape	Parent	lm	NA	NA	NA	0.098838	0.0987916	0.073806	0.738	0.0996409	0.514568	0.072301	0.717334
TYP	Shape	All	pcr	NA	NA	NA	0.102376	0.23888	0.0767116	3.445	0.0891791	0.216627	0.0647021	0.465432
TYP	Shape	Parent	pcr	NA	NA	NA	0.098838	0.0987916	0.073806	0.685	0.0996409	0.514568	0.072301	0.717334
TYP	Shape	Parent	pls	NA	NA	NA	0.098838	0.0987916	0.073806	0.759	0.0996409	0.514568	0.072301	0.717334
TYP	Shape	Parent	rf	NA	NA	NA	0.100731	0.0716559	0.076241	18.6	0.0473424	0.944577	0.0330026	0.971893
TYP	Shape	All	ridge	NA	NA	NA	0.102715	0.233181	0.0774575	4.086	0.0902217	0.197069	0.0654578	0.443925
TYP	Shape	Parent	ridge	NA	NA	NA	0.0990099	0.0886334	0.0743835	0.765	0.104381	0.468476	0.0755259	0.684453
TYP	Shape	All	svmLinear	NA	NA	NA	0.102158	0.246313	0.0766625	12.24	0.0901473	0.212382	0.0645585	0.46085
TYP	Shape	Parent	svmLinear	NA	NA	NA	0.0976178	0.116157	0.0723644	1.261	0.101234	0.55267	0.0711012	0.743418
TYP	Shape	All	svmRadial	NA	NA	NA	0.105008	0.204106	0.0789161	10.407	0.0869475	0.260505	0.0617837	0.510397
TYP	Shape	Parent	svmRadial	NA	NA	NA	0.100137	0.0807751	0.0727203	1.183	0.102323	0.430456	0.0622403	0.656092
TYP	Shape	Halfsib	lm	NA	NA	NA	0.103619	0.262275	0.0777139	2.003	0.080416	0.357003	0.0608446	0.597498
TYP	Shape	Halfsib	pls	NA	NA	NA	0.103619	0.262275	0.0777139	2.091	0.080416	0.357003	0.0608446	0.597498
TYP	Shape	Halfsib	rf	NA	NA	NA	0.106331	0.225592	0.0796637	116.309	0.03373	0.917922	0.0269071	0.958082
TYP	Shape	Halfsib	enet	NA	NA	NA	0.115702	0.241091	0.0894992	2.197	0.0936335	0.387544	0.0772795	0.62253
TYP	Shape	Halfsib	pcr	NA	NA	NA	0.103619	0.262275	0.0777139	1.957	0.080416	0.357003	0.0608446	0.597498
TYP	Shape	Halfsib	ridge	NA	NA	NA	0.103668	0.260776	0.0783126	2.22	0.0793782	0.374642	0.0605258	0.61208
TYP	Shape	Halfsib	svmLinear	NA	NA	NA	0.103169	0.274924	0.0771639	5.585	0.0819812	0.350193	0.061149	0.591771
TYP	Shape	Halfsib	svmRadial	NA	NA	NA	0.10561	0.236215	0.0794853	4.84	0.0759538	0.434014	0.0554949	0.658798
TYP	Color	All	lm	NA	NA	NA	0.0878005	0.447977	0.0665945	12.131	0.0752835	0.456947	0.0563031	0.675979
TYP	Color	All	pls	NA	NA	NA	0.0871552	0.454461	0.0662516	15.976	0.0747624	0.462423	0.0555339	0.680017
VSE	EfdColor	Halfsib	svmRadial	NA	NA	NA	20.1691	0.984383	15.4323	24.215	12.1901	0.864481	6.39943	0.929775
TYP	Color	All	rf	NA	NA	NA	0.102551	0.237793	0.0778018	492.109	0.0399628	0.925116	0.0284975	0.96183
VSE	EfdColor	Halfsib	svmLinear	NA	NA	NA	20.941	0.190569	16.813	367.462	12.7263	0.682914	8.47864	0.826386
VSE	EfdColor	Halfsib	pcr	NA	NA	NA	17.7357	0.213424	14.0269	20.245	18.3406	0.331098	14.5209	0.575411
VSE	EfdColor	Halfsib	ridge	NA	NA	NA	17.3921	0.292175	13.7426	72.054	12.9544	0.66886	10.2957	0.817839
VSE	EfdColor	Halfsib	enet	NA	NA	NA	17.5614	0.248807	13.7119	72.69	18.8166	0.370842	14.2593	0.608968
VSE	All	All	pls	NA	NA	NA	16.7595	0.334218	13.2894	28.665	12.8359	0.668941	9.87051	0.817888
VSE	All	All	lm	NA	NA	NA	17.5125	0.311108	13.5817	24.08	12.1299	0.704281	9.19404	0.839215
TYP	Color	All	svmRadial	NA	NA	NA	0.102948	0.237211	0.0781739	33.78	0.0516205	0.78149	0.0240542	0.884019
TYP	Color	All	pcr	NA	NA	NA	0.0966883	0.354812	0.0681712	14.838	0.0800192	0.386866	0.0588479	0.621985
TYP	Color	All	ridge	NA	NA	NA	0.100439	0.274195	0.0717889	22.557	0.0844684	0.295273	0.0617999	0.54339
TYP	Color	All	svmLinear	NA	NA	NA	0.0898423	0.417992	0.0663821	53.398	0.076129	0.438466	0.0525159	0.662168
TYP	Color	All	enet	NA	NA	NA	0.108151	0.149665	0.082283	22.512	0.0976057	0.0708078	0.0727149	0.266097
TYP	Color	Parent	lm	NA	NA	NA	0.146817	0.16403	0.0691161	2.176	0.0576644	0.787467	0.0447337	0.887393
TYP	Color	Parent	pls	NA	NA	NA	0.144491	0.16816	0.0687816	2.22	0.0578179	0.784247	0.0454536	0.885577
TYP	Color	Parent	rf	NA	NA	NA	0.0805822	0.395629	0.060873	35.679	0.0386478	0.945012	0.0272984	0.972117
TYP	Color	Parent	enet	NA	NA	NA	0.0907059	0.229044	0.0674734	3.612	0.0969976	0.410473	0.0732529	0.640682
TYP	Color	Halfsib	lm	NA	NA	NA	0.0940029	0.40734	0.071647	7.092	0.0715284	0.501724	0.0549597	0.708325
TYP	Color	Parent	pcr	NA	NA	NA	0.138979	0.141329	0.0690446	2.169	0.0720819	0.674756	0.0528859	0.821435
TYP	Color	Halfsib	pls	NA	NA	NA	0.093497	0.412448	0.0716654	9.015	0.0719675	0.493334	0.0554206	0.702377
TYP	Color	Parent	ridge	NA	NA	NA	0.0981001	0.240636	0.0632319	3.466	0.0794374	0.594825	0.0596317	0.771249
TYP	Color	Parent	svmLinear	NA	NA	NA	0.107427	0.218462	0.0657283	4.037	0.0752037	0.644316	0.0519179	0.802693
TYP	Color	Parent	svmRadial	NA	NA	NA	0.0886758	0.298967	0.0670312	3.159	0.0557637	0.878137	0.0313222	0.93709
TYP	Color	Halfsib	rf	NA	NA	NA	0.112426	0.131693	0.0850283	223.736	0.0399431	0.934598	0.031388	0.966746
TYP	Color	Halfsib	svmRadial	NA	NA	NA	0.110446	0.165356	0.0847829	16.204	0.0362259	0.915382	0.0223884	0.956756
TYP	Color	Halfsib	enet	NA	NA	NA	0.112656	0.128411	0.0863503	12.935	0.0943881	0.0970208	0.0761206	0.311482
TYP	Color	Halfsib	pcr	NA	NA	NA	0.096057	0.371217	0.073428	8.216	0.0740965	0.456912	0.0567007	0.675953
TYP	ShapeColor	All	pls	NA	NA	NA	0.0828717	0.50607	0.0631054	17.046	0.0698202	0.526709	0.0506021	0.725747
TYP	Color	Halfsib	ridge	NA	NA	NA	0.0996191	0.318509	0.0750103	13.02	0.0793009	0.365567	0.0623256	0.604622
TYP	Color	Halfsib	svmLinear	NA	NA	NA	0.0923615	0.417441	0.0687425	26.398	0.0725621	0.488102	0.053027	0.698643
TYP	ShapeColor	All	lm	NA	NA	NA	0.0825118	0.51036	0.0632611	13.483	0.0700522	0.523761	0.050895	0.723713
VSE	All	All	rf	NA	NA	NA	17.0621	0.31424	13.6449	997.437	7.92839	0.981115	6.17469	0.990512
TYP	ShapeColor	All	rf	NA	NA	NA	0.0938227	0.373876	0.0696741	543.664	0.0367191	0.937127	0.024805	0.968053
TYP	ShapeColor	All	svmRadial	NA	NA	NA	0.102036	0.27559	0.0767853	37.297	0.0459385	0.840081	0.0198417	0.916559
TYP	ShapeColor	All	svmLinear	NA	NA	NA	0.083248	0.499148	0.0612035	71.284	0.0723979	0.491518	0.0476727	0.701083
TYP	ShapeColor	All	pcr	NA	NA	NA	0.101422	0.328016	0.0665772	16.34	0.0781501	0.408332	0.0561052	0.639008
TYP	ShapeColor	All	ridge	NA	NA	NA	0.0942297	0.37366	0.0649208	25.452	0.0803634	0.366173	0.0568087	0.605123
TYP	ShapeColor	All	enet	NA	NA	NA	0.0985427	0.371778	0.0744379	25.47	0.089648	0.235742	0.0646984	0.485533
TYP	ShapeColor	Parent	lm	NA	NA	NA	0.145343	0.197843	0.064227	2.506	0.0469409	0.861341	0.0378025	0.928084
TYP	ShapeColor	Parent	pls	NA	NA	NA	0.143129	0.200537	0.063797	2.485	0.0488571	0.846753	0.0380127	0.920192
TYP	ShapeColor	Parent	rf	NA	NA	NA	0.0774083	0.455778	0.0590224	39.395	0.0372983	0.951085	0.0262887	0.975236
TYP	ShapeColor	Parent	enet	NA	NA	NA	0.0855937	0.338139	0.063587	4.027	0.0872162	0.651784	0.0648421	0.807331
TYP	ShapeColor	Parent	pcr	NA	NA	NA	0.114273	0.242427	0.0630264	2.431	0.0593239	0.79463	0.0432837	0.89142
TYP	ShapeColor	Halfsib	pls	NA	NA	NA	0.0869952	0.490391	0.0667536	9.857	0.0644434	0.594671	0.0494725	0.771149
TYP	ShapeColor	Parent	ridge	NA	NA	NA	0.104711	0.261686	0.0603519	4.067	0.0578324	0.809625	0.0422732	0.899791
TYP	ShapeColor	Parent	svmLinear	NA	NA	NA	0.121928	0.191361	0.0658128	5.159	0.0602622	0.789035	0.042367	0.888276
TYP	ShapeColor	Parent	svmRadial	NA	NA	NA	0.0909328	0.327726	0.0690272	3.617	0.0554271	0.889078	0.0282404	0.94291
TYP	ShapeColor	Halfsib	lm	NA	NA	NA	0.0880408	0.481128	0.0676226	8.436	0.0645759	0.597316	0.0496283	0.772862
VSE	All	All	svmRadial	NA	NA	NA	19.6844	0.984127	14.5414	56.253	12.6316	0.860265	6.65258	0.927505
TYP	ShapeColor	Halfsib	rf	NA	NA	NA	0.102614	0.282545	0.0764724	245.652	0.0340544	0.943863	0.0261335	0.971526
TYP	ShapeColor	Halfsib	svmRadial	NA	NA	NA	0.111243	0.176824	0.084288	17.897	0.028114	0.956268	0.0177737	0.97789
TYP	ShapeColor	Halfsib	enet	NA	NA	NA	0.10026	0.35888	0.0752942	15.215	0.0796642	0.439791	0.0634854	0.663167
RW	Shape	All	lm	NA	NA	NA	0.0190593	0.514223	0.0132015	3.197	0.0146918	0.557942	0.0115498	0.746955
TYP	ShapeColor	Halfsib	pcr	NA	NA	NA	0.0903955	0.442091	0.0667411	9.213	0.0674206	0.545328	0.050841	0.738464
RW	Shape	All	pls	NA	NA	NA	0.0190593	0.514223	0.0132015	3.471	0.0146918	0.557942	0.0115498	0.746955
TYP	ShapeColor	Halfsib	ridge	NA	NA	NA	0.0903194	0.439021	0.0660887	15.332	0.0666157	0.560817	0.0507645	0.748877
TYP	ShapeColor	Halfsib	svmLinear	NA	NA	NA	0.0856184	0.49812	0.0631448	32.533	0.062012	0.630444	0.0445561	0.794005
RW	Shape	All	rf	NA	NA	NA	0.0195618	0.488174	0.0139358	245.387	0.00682439	0.916227	0.00531632	0.957197
RW	Shape	All	enet	NA	NA	NA	0.0252763	0.465211	0.0193526	3.631	0.0203277	0.516258	0.0165974	0.718511
RW	Shape	Parent	enet	NA	NA	NA	0.0207011	0.531762	0.0162642	0.743	0.0200232	0.675198	0.0157997	0.821704
RW	Shape	Parent	lm	NA	NA	NA	0.014662	0.5954	0.0110676	0.728	0.0135847	0.71499	0.0107478	0.845571
RW	Shape	All	pcr	NA	NA	NA	0.0190593	0.514223	0.0132015	3.372	0.0146918	0.557942	0.0115498	0.746955
RW	Shape	Parent	pcr	NA	NA	NA	0.014662	0.5954	0.0110676	0.651	0.0135847	0.71499	0.0107478	0.845571
RW	Shape	Parent	pls	NA	NA	NA	0.014662	0.5954	0.0110676	0.694	0.0135847	0.71499	0.0107478	0.845571
RW	Shape	Parent	rf	NA	NA	NA	0.0159639	0.519993	0.0121211	16.382	0.00653905	0.932012	0.00533936	0.965407
RW	Shape	All	ridge	NA	NA	NA	0.0191111	0.512091	0.0132494	3.588	0.0150773	0.538377	0.0117938	0.733742
RW	Shape	Parent	ridge	NA	NA	NA	0.0146703	0.595691	0.0109961	0.747	0.0138327	0.709736	0.0110048	0.842458
RW	Shape	All	svmLinear	NA	NA	NA	0.0189344	0.520956	0.0130647	12.986	0.0147221	0.553832	0.0114573	0.744199
RW	Shape	Parent	svmLinear	NA	NA	NA	0.0142981	0.617505	0.010572	1.403	0.0132005	0.708972	0.0102671	0.842005
RW	Shape	All	svmRadial	NA	NA	NA	0.0195848	0.487625	0.0135638	10.295	0.014134	0.589202	0.0108889	0.767595
RW	Shape	Parent	svmRadial	NA	NA	NA	0.0157401	0.535134	0.0118188	1.112	0.0136134	0.679957	0.0102196	0.824595
RW	Shape	Halfsib	lm	NA	NA	NA	0.0206285	0.494158	0.0140614	2.073	0.0162218	0.538658	0.0124953	0.733933
RW	Shape	Halfsib	pls	NA	NA	NA	0.0206285	0.494158	0.0140614	1.973	0.0162218	0.538658	0.0124953	0.733933
RW	Shape	Halfsib	rf	NA	NA	NA	0.0212663	0.462188	0.0147686	108.468	0.00767087	0.906779	0.00583238	0.952249
RW	Shape	Halfsib	enet	NA	NA	NA	0.0268215	0.442471	0.0204838	2.259	0.021958	0.480232	0.0180626	0.692988
VSE	All	All	pcr	NA	NA	NA	17.4129	0.204509	13.6824	36.442	18.4354	0.314085	15.0224	0.560433
RW	Shape	Halfsib	pcr	NA	NA	NA	0.0206285	0.494158	0.0140614	1.954	0.0162218	0.538658	0.0124953	0.733933
RW	Color	All	pls	NA	NA	NA	0.0219242	0.367319	0.0160438	16.268	0.0177327	0.400948	0.0133895	0.633204
RW	Shape	Halfsib	ridge	NA	NA	NA	0.0206652	0.492878	0.0141043	2.283	0.0163825	0.534163	0.0126265	0.730865
VSE	All	All	svmLinear	NA	NA	NA	17.3636	0.295748	13.7885	903.636	13.9891	0.601346	9.69152	0.775465
RW	Shape	Halfsib	svmLinear	NA	NA	NA	0.0204846	0.5018	0.0140271	5.405	0.0161974	0.540876	0.0124022	0.735443
RW	Shape	Halfsib	svmRadial	NA	NA	NA	0.0216789	0.442067	0.0150896	4.69	0.0152309	0.595465	0.0112499	0.771664
RW	Color	All	lm	NA	NA	NA	0.0220134	0.362967	0.0160832	12.25	0.017692	0.403632	0.0133294	0.635321
VSE	All	All	ridge	NA	NA	NA	16.1516	0.341568	12.718	129.468	14.0825	0.602351	10.9904	0.776113
VSE	All	All	enet	NA	NA	NA	16.7543	0.288343	13.1293	128.796	18.7521	0.395141	15.0725	0.628603
VSE	All	Parent	lm	NA	NA	NA	270.332	0.0288626	52.1276	4.182	1.62162e-12	1	1.06209e-12	1
VSE	All	Parent	pls	NA	NA	NA	32.0095	0.0408383	23.6751	3.826	4.6742	0.862195	3.81479	0.928545
VSE	All	Parent	rf	NA	NA	NA	18.0041	0.021239	13.5195	65.127	5.57951	0.947196	4.51886	0.97324
VSE	All	Parent	svmRadial	NA	NA	NA	18.296	0.977843	11.9884	3.879	4.60928	0.958294	2.8971	0.978925
VSE	All	Parent	pcr	NA	NA	NA	18.3889	0.059227	13.4948	4.477	13.5859	0.0655425	9.66705	0.256013
VSE	All	Parent	ridge	NA	NA	NA	20.6473	0.0995191	15.9719	17.465	8.35201	0.54694	6.46587	0.739554
VSE	All	Parent	svmLinear	NA	NA	NA	25.8651	0.0723674	18.8619	28.43	5.13703	0.826256	2.77901	0.908986
VSE	All	Parent	enet	NA	NA	NA	16.7454	0.138129	12.0576	17.627	11.8629	0.109326	9.11119	0.330644
VSE	All	Halfsib	lm	NA	NA	NA	19.0079	0.309384	15.1759	14.284	9.79125	0.807038	7.78974	0.898353
VSE	All	Halfsib	pls	NA	NA	NA	18.3256	0.319662	14.5392	15.609	10.5856	0.776696	7.97284	0.881304
RW	Color	All	rf	NA	NA	NA	0.0250679	0.15955	0.019245	503.944	0.00917547	0.918474	0.0070635	0.958371
RW	Color	All	svmRadial	NA	NA	NA	0.0255162	0.132444	0.0195642	34.391	0.0105129	0.810429	0.00658037	0.900238
RW	Color	All	pcr	NA	NA	NA	0.0225489	0.32684	0.0164855	14.774	0.018801	0.322105	0.0144073	0.567543
VSE	All	Halfsib	rf	NA	NA	NA	17.5877	0.30812	14.2469	422.369	8.14077	0.980609	6.18745	0.990257
RW	Color	All	ridge	NA	NA	NA	0.0236543	0.251837	0.018095	22.231	0.019845	0.217036	0.0156024	0.465871
RW	Color	All	svmLinear	NA	NA	NA	0.021886	0.366651	0.0158628	56.65	0.0182521	0.358122	0.0131442	0.598433
RW	Color	All	enet	NA	NA	NA	0.0255302	0.132317	0.0196625	22.183	0.0216447	0.0765133	0.0170762	0.27661
RW	Color	Parent	lm	NA	NA	NA	0.0223745	0.297755	0.0162942	2.254	0.0118186	0.729326	0.00957785	0.854006
RW	Color	Parent	pls	NA	NA	NA	0.0218472	0.311408	0.0160145	2.288	0.0118715	0.729505	0.0095667	0.854111
RW	Color	Parent	rf	NA	NA	NA	0.0213184	0.143508	0.0168873	31.216	0.00836538	0.957982	0.006482	0.978765
RW	Color	Parent	enet	NA	NA	NA	0.0220408	0.0844275	0.017547	3.448	0.0203531	0.274127	0.0167784	0.523572
RW	Color	Halfsib	lm	NA	NA	NA	0.0237455	0.356022	0.0167108	7.356	0.017256	0.508282	0.0133575	0.712939
RW	Color	Parent	pcr	NA	NA	NA	0.0194636	0.377107	0.014215	2.26	0.0125118	0.698302	0.0103281	0.835645
RW	Color	Halfsib	pls	NA	NA	NA	0.0236122	0.360717	0.0164957	8.931	0.0171803	0.512084	0.0134128	0.7156
RW	Color	Parent	ridge	NA	NA	NA	0.0182991	0.375247	0.0140463	3.472	0.0148114	0.617303	0.0120658	0.785686
RW	Color	Parent	svmLinear	NA	NA	NA	0.0184377	0.3923	0.0141812	4.186	0.0120043	0.7143	0.00886523	0.845163
RW	Color	Parent	svmRadial	NA	NA	NA	0.0209852	0.173995	0.0164985	3.193	0.0082597	0.934171	0.00536826	0.966525
RW	Color	Halfsib	rf	NA	NA	NA	0.0274646	0.108423	0.0210223	227.719	0.00919666	0.935108	0.00744877	0.96701
RW	Color	Halfsib	svmRadial	NA	NA	NA	0.0280531	0.0711269	0.0216796	16.379	0.00934508	0.892795	0.00598738	0.944878
RW	Color	Halfsib	enet	NA	NA	NA	0.027203	0.121528	0.0208625	12.947	0.0223185	0.155233	0.0177869	0.393997
RW	Color	Halfsib	pcr	NA	NA	NA	0.0241473	0.317536	0.0173124	8.259	0.0189277	0.392763	0.0149549	0.626708
RW	Color	Halfsib	ridge	NA	NA	NA	0.0248412	0.266113	0.0186539	13.16	0.0197519	0.333473	0.016038	0.577471
RW	Color	Halfsib	svmLinear	NA	NA	NA	0.0230821	0.376254	0.016381	26.458	0.0185367	0.436796	0.0136577	0.660906
VSE	All	Halfsib	svmRadial	NA	NA	NA	20.1691	0.984416	15.4323	24.703	12.1902	0.864484	6.40008	0.929776
RW	ShapeColor	All	lm	NA	NA	NA	0.0177993	0.579729	0.0122951	13.544	0.012786	0.669616	0.00955985	0.818301
RW	ShapeColor	All	pls	NA	NA	NA	0.0177724	0.580856	0.0123172	17.177	0.0129858	0.6587	0.00971979	0.811604
VSE	All	Halfsib	svmLinear	NA	NA	NA	18.6974	0.289333	14.8807	453.553	11.9912	0.714061	7.70538	0.845021
VSE	All	Halfsib	pcr	NA	NA	NA	17.0156	0.27496	13.5119	21.039	17.3622	0.3967	13.7776	0.629841
VSE	All	Halfsib	ridge	NA	NA	NA	16.2902	0.376348	13.0678	75.753	12.3027	0.699446	9.5776	0.836329
VSE	All	Halfsib	enet	NA	NA	NA	16.4455	0.3583	12.994	76.043	18.2488	0.422714	14.3136	0.650165
RW	ShapeColor	All	rf	NA	NA	NA	0.0201348	0.475608	0.0143244	539.449	0.0066319	0.941062	0.0051279	0.970083
RET	EFD	All	lm	NA	NA	NA	4.22122	0.0210011	3.34439	16.314	2.95672	0.257411	2.31095	0.507356
RET	EFD	All	pls	NA	NA	NA	4.21944	0.0211139	3.34306	20.096	2.95676	0.257367	2.31087	0.507314
RW	ShapeColor	All	svmRadial	NA	NA	NA	0.0230969	0.32091	0.0170634	37.63	0.00581643	0.955146	0.003773	0.977315
RW	ShapeColor	All	pcr	NA	NA	NA	0.0178451	0.575608	0.0124422	16.262	0.0138098	0.612462	0.0104998	0.7826
RW	ShapeColor	All	ridge	NA	NA	NA	0.0176902	0.58228	0.0122479	26.197	0.0142309	0.591078	0.0108507	0.768816
RW	ShapeColor	All	svmLinear	NA	NA	NA	0.0173472	0.597744	0.0119979	76.71	0.0130899	0.649603	0.00948104	0.805979
RW	ShapeColor	All	enet	NA	NA	NA	0.0224828	0.474351	0.0168147	26.299	0.0177386	0.516258	0.0144654	0.718511
RW	ShapeColor	Parent	lm	NA	NA	NA	0.0154416	0.597512	0.0114895	2.393	0.00765088	0.891376	0.00600733	0.944127
RW	ShapeColor	Parent	pls	NA	NA	NA	0.0143074	0.643716	0.0109257	2.581	0.00760656	0.894553	0.00577054	0.945808
RW	ShapeColor	Parent	enet	NA	NA	NA	0.0166571	0.561991	0.0126319	4.126	0.0149922	0.687889	0.0119694	0.829391
RW	ShapeColor	Parent	pcr	NA	NA	NA	0.0134228	0.672632	0.0102279	2.442	0.00940068	0.840198	0.00724912	0.916623
RW	ShapeColor	Parent	rf	NA	NA	NA	0.0167149	0.518033	0.0127748	33.96	0.00631691	0.954505	0.00503859	0.976988
RW	ShapeColor	Parent	ridge	NA	NA	NA	0.0129891	0.682897	0.0101582	4.103	0.0103758	0.802659	0.00848073	0.895912
RW	ShapeColor	Parent	svmLinear	NA	NA	NA	0.0144473	0.629929	0.0100483	5.104	0.00816266	0.873854	0.00562634	0.934801
RW	ShapeColor	Parent	svmRadial	NA	NA	NA	0.0202762	0.289392	0.0155801	3.491	0.00680293	0.965777	0.00441336	0.98274
RW	ShapeColor	Halfsib	lm	NA	NA	NA	0.0200671	0.532713	0.0134437	7.989	0.0135049	0.694073	0.0105054	0.83311
RW	ShapeColor	Halfsib	pls	NA	NA	NA	0.0199643	0.536384	0.0133073	9.799	0.0133718	0.698948	0.0104194	0.836031
RET	EFD	All	rf	NA	NA	NA	3.76102	0.0188199	2.99063	871.234	1.36845	0.97929	1.09479	0.989591
RW	ShapeColor	Halfsib	rf	NA	NA	NA	0.0222071	0.429863	0.0159487	241.375	0.00710276	0.943835	0.00567946	0.971512
RW	ShapeColor	Halfsib	svmRadial	NA	NA	NA	0.0258453	0.25529	0.0194321	17.929	0.00529679	0.974745	0.00384578	0.987292
RW	ShapeColor	Halfsib	enet	NA	NA	NA	0.0238648	0.455052	0.017747	14.634	0.0192282	0.480232	0.0156475	0.692988
RW	ShapeColor	Halfsib	pcr	NA	NA	NA	0.0195516	0.548526	0.0130894	9.158	0.0145686	0.636601	0.0112985	0.797873
RW	ShapeColor	Halfsib	ridge	NA	NA	NA	0.019344	0.557095	0.013088	14.735	0.0146204	0.635673	0.0113741	0.797291
RW	ShapeColor	Halfsib	svmLinear	NA	NA	NA	0.0193362	0.559192	0.0132264	34.71	0.0140579	0.662695	0.0105818	0.814061
RET	EFD	All	svmRadial	NA	NA	NA	3.80225	0.888025	3.03402	41.896	1.17443	0.948268	0.750199	0.97379
RET	EFD	All	pcr	NA	NA	NA	3.8561	0.00665124	3.08758	20.645	3.4537	0.0219666	2.79428	0.148211
RET	EFD	All	svmLinear	NA	NA	NA	4.5385	0.00943116	3.55589	418.759	2.98457	0.247038	2.10317	0.497029
RET	EFD	All	ridge	NA	NA	NA	4.06185	0.0172505	3.23863	62.083	2.96819	0.24987	2.34551	0.49987
RET	EFD	All	enet	NA	NA	NA	3.80428	0.00555083	3.02059	61.759	3.30829	0.0913093	2.67252	0.302174
RET	EFD	Parent	lm	NA	NA	NA	8.10118	0.00327657	6.50157	3.166	1.62484	0.781541	1.29485	0.884048
RET	EFD	Parent	pls	NA	NA	NA	7.33029	0.0039419	5.84301	3.171	1.69255	0.764251	1.31481	0.874214
RET	EFD	Parent	rf	NA	NA	NA	3.85778	0.00312195	3.1333	47.53	1.40103	0.978677	1.05053	0.989281
RET	EFD	Parent	svmRadial	NA	NA	NA	3.87081	0.957349	3.11841	3.256	1.38249	0.938424	0.8229	0.968723
RET	EFD	Parent	enet	NA	NA	NA	3.76833	0.0453354	3.05594	11.158	2.95494	0.319539	2.25121	0.565278
RET	EFD	Halfsib	lm	NA	NA	NA	4.36987	0.0558268	3.4188	9.072	2.73626	0.54579	2.23105	0.738776
RET	EFD	Parent	pcr	NA	NA	NA	4.03587	0.00477876	3.19411	3.493	3.07635	0.209691	2.32276	0.45792
RET	EFD	Halfsib	pls	NA	NA	NA	4.35818	0.0564298	3.41355	11.21	2.73681	0.545629	2.23148	0.738667
RET	EFD	Parent	ridge	NA	NA	NA	5.18521	0.000327899	4.13453	10.978	2.08971	0.642681	1.66468	0.801674
RET	EFD	Parent	svmLinear	NA	NA	NA	6.8587	0.0104129	5.48096	28.237	2.45917	0.564029	1.19636	0.751019
RET	EFD	Halfsib	rf	NA	NA	NA	3.72677	0.0204243	2.93649	374.98	1.65926	0.984659	1.19203	0.9923
RET	EFD	Halfsib	svmRadial	NA	NA	NA	3.77361	0.877546	2.96679	17.141	2.12409	0.80117	0.912957	0.895081
RET	EFD	Halfsib	pcr	NA	NA	NA	3.81467	0.0165421	3.02095	11.641	3.79055	0.129088	2.86552	0.359288
RET	EFD	Halfsib	svmLinear	NA	NA	NA	4.86219	0.0202784	3.70345	229.23	3.16832	0.378378	2.09003	0.615125
RET	EFD	Halfsib	ridge	NA	NA	NA	3.9646	0.0541286	3.16983	36.254	2.81334	0.535639	2.24697	0.731874
RET	EFD	Halfsib	enet	NA	NA	NA	3.72438	0.0238844	2.91857	36.049	3.72473	0.211082	2.81176	0.459436
RET	EfdColor	All	lm	NA	NA	NA	4.21722	0.0618843	3.37232	22.982	2.65026	0.39287	2.11044	0.626794
RET	EfdColor	All	pls	NA	NA	NA	4.18483	0.0598318	3.34018	27.362	2.70537	0.363692	2.12845	0.603069
RET	EfdColor	All	rf	NA	NA	NA	3.65386	0.0732298	2.90786	1005.72	1.39674	0.97278	1.12502	0.986296
DEV	Shape	All	lm	NA	NA	NA	4.13735	0.0369517	3.35271	3.22	3.82837	0.0319503	3.16153	0.178747
DEV	Shape	All	pls	NA	NA	NA	4.13735	0.0369517	3.35271	3.318	3.82837	0.0319503	3.16153	0.178747
DEV	Shape	All	rf	NA	NA	NA	4.24531	0.0207694	3.38285	268.644	1.73586	0.923911	1.37453	0.961203
DEV	Shape	All	enet	NA	NA	NA	4.1696	0.0379945	3.49415	3.864	3.86535	0.0128167	3.231	0.113211
DEV	Shape	Parent	enet	NA	NA	NA	3.89628	0.0192044	3.13433	0.761	3.31044	0.015201	2.53621	0.123292
DEV	Shape	Halfsib	lm	NA	NA	NA	4.25336	0.0379845	3.47584	1.968	3.87966	0.115962	3.22219	0.340532
DEV	Shape	Parent	lm	NA	NA	NA	3.94636	0.0198461	3.18106	0.761	3.3385	0.0562792	2.51744	0.237232
DEV	Shape	All	pcr	NA	NA	NA	4.13735	0.0369517	3.35271	3.341	3.82837	0.0319503	3.16153	0.178747
DEV	Shape	Parent	pcr	NA	NA	NA	3.94636	0.0198461	3.18106	0.716	3.3385	0.0562792	2.51744	0.237232
DEV	Shape	Halfsib	pls	NA	NA	NA	4.25336	0.0379845	3.47584	2.006	3.87966	0.115962	3.22219	0.340532
DEV	Shape	Parent	pls	NA	NA	NA	3.94636	0.0198461	3.18106	0.727	3.3385	0.0562792	2.51744	0.237232
DEV	Shape	Parent	rf	NA	NA	NA	3.9211	0.0375277	3.10064	16.646	1.60087	0.912097	1.1807	0.955038
DEV	Shape	All	ridge	NA	NA	NA	4.12913	0.0405179	3.34208	3.712	3.84586	0.0264732	3.17238	0.162706
DEV	Shape	Parent	ridge	NA	NA	NA	3.91378	0.0275915	3.13844	0.809	3.40908	0.036996	2.55039	0.192343
DEV	Shape	All	svmLinear	NA	NA	NA	4.15387	0.0395626	3.34984	11.251	3.84427	0.034009	3.15271	0.184415
DEV	Shape	Parent	svmLinear	NA	NA	NA	3.96766	0.0155944	3.20141	1.197	3.38953	0.0383404	2.53631	0.195807
DEV	Shape	All	svmRadial	NA	NA	NA	4.24683	0.0328288	3.34941	10.318	3.8023	0.0669542	2.94925	0.258755
DEV	Shape	Parent	svmRadial	NA	NA	NA	4.02292	0.0182532	3.28196	1.16	2.94959	0.215585	2.03209	0.464311
DEV	Shape	Halfsib	rf	NA	NA	NA	4.35631	0.0220423	3.57779	116.721	1.75707	0.926849	1.43011	0.96273
DEV	Shape	Halfsib	enet	NA	NA	NA	4.27833	0.0343602	3.63419	2.357	4.01489	0.0922603	3.46772	0.303744
DEV	Shape	Halfsib	pcr	NA	NA	NA	4.25336	0.0379845	3.47584	2.102	3.87966	0.115962	3.22219	0.340532
DEV	Color	All	pls	NA	NA	NA	3.94834	0.151001	3.24097	15.938	3.2942	0.283076	2.72611	0.532049
DEV	Shape	Halfsib	ridge	NA	NA	NA	4.24455	0.040517	3.47222	2.33	3.86667	0.123312	3.22443	0.351158
DEV	Shape	Halfsib	svmLinear	NA	NA	NA	4.25901	0.047534	3.45306	5.023	3.87096	0.114496	3.19164	0.338373
RET	EfdColor	All	svmRadial	NA	NA	NA	3.80235	0.919727	3.03413	53.858	1.17451	0.948255	0.750262	0.973784
DEV	Shape	Halfsib	svmRadial	NA	NA	NA	4.39713	0.0267386	3.52232	4.779	3.74973	0.171756	2.88207	0.414435
DEV	Color	All	lm	NA	NA	NA	3.95468	0.149146	3.24704	12.071	3.28988	0.284867	2.72885	0.53373
DEV	Color	All	rf	NA	NA	NA	3.93737	0.124823	3.25261	506.339	1.51666	0.94582	1.24452	0.972533
RET	EfdColor	All	svmLinear	NA	NA	NA	4.58366	0.0324024	3.69687	630.051	2.86064	0.317432	1.92949	0.563411
RET	EfdColor	All	pcr	NA	NA	NA	3.79897	0.0282333	3.04072	34.203	3.36611	0.0537849	2.76053	0.231916
RET	EfdColor	All	ridge	NA	NA	NA	3.97701	0.0471821	3.15758	121.263	2.83569	0.303176	2.23295	0.550614
RET	EfdColor	All	enet	NA	NA	NA	3.71518	0.0422329	2.95534	120.711	3.28916	0.0885355	2.66289	0.297549
RET	EfdColor	Parent	lm	NA	NA	NA	1137.49	0.0117268	194.523	4.009	2.71567e-12	1	2.10619e-12	1
RET	EfdColor	Parent	pls	NA	NA	NA	6.61752	0.0567214	5.32522	3.775	1.01126	0.914964	0.841544	0.956537
DEV	Color	All	svmRadial	NA	NA	NA	4.09283	0.0727451	3.33734	33.888	1.82543	0.838301	1.20116	0.915588
DEV	Color	All	pcr	NA	NA	NA	3.93858	0.143748	3.20001	14.681	3.36909	0.248213	2.7791	0.49821
RET	EfdColor	Parent	rf	NA	NA	NA	3.69244	0.0776668	2.98205	54.876	1.4397	0.970527	1.06719	0.985153
DEV	Color	All	ridge	NA	NA	NA	3.8598	0.161196	3.15168	21.606	3.39889	0.234249	2.81301	0.483993
DEV	Color	All	svmLinear	NA	NA	NA	3.98514	0.146502	3.22292	47.394	3.39613	0.253931	2.65553	0.503916
DEV	Color	All	enet	NA	NA	NA	3.99481	0.101556	3.31436	21.544	3.6794	0.113267	3.05925	0.336551
DEV	Color	Parent	lm	NA	NA	NA	3.81116	0.221513	3.04118	2.162	2.30532	0.520896	1.73677	0.721731
DEV	Color	Parent	pls	NA	NA	NA	3.76944	0.220697	3.04071	2.223	2.27856	0.532166	1.74778	0.729497
DEV	Color	Parent	rf	NA	NA	NA	3.68491	0.121054	2.93977	32.938	1.46541	0.941674	1.18532	0.970399
DEV	Color	Parent	enet	NA	NA	NA	3.95066	0.0255462	3.13813	3.424	3.11066	0.171115	2.4046	0.413661
DEV	Color	Halfsib	lm	NA	NA	NA	4.24797	0.111322	3.51845	7.265	3.4909	0.263476	2.91654	0.513299
DEV	Color	Parent	pcr	NA	NA	NA	3.52127	0.256693	2.87904	2.205	2.69114	0.335795	2.13037	0.579478
RET	EfdColor	Parent	pcr	NA	NA	NA	4.05389	0.00550893	3.22488	4.485	3.17227	0.162244	2.41026	0.402795
DEV	Color	Halfsib	pls	NA	NA	NA	4.23159	0.113573	3.49692	9.112	3.48858	0.263657	2.9093	0.513475
DEV	Color	Parent	ridge	NA	NA	NA	3.47596	0.22447	2.78394	3.345	2.6985	0.330393	2.06481	0.574798
RET	EfdColor	Parent	ridge	NA	NA	NA	4.63891	0.0303873	3.62239	18.075	1.6926	0.77027	1.30969	0.87765
DEV	Color	Parent	svmLinear	NA	NA	NA	3.48319	0.247679	2.83445	3.942	2.5415	0.405481	1.85462	0.636774
RET	EfdColor	Parent	svmLinear	NA	NA	NA	8.07431	0.016588	6.30083	23.784	1.00254	0.917863	0.527677	0.958051
DEV	Color	Parent	svmRadial	NA	NA	NA	3.74021	0.094855	2.9271	3.173	1.67571	0.860099	0.981032	0.927415
RET	EfdColor	Parent	svmRadial	NA	NA	NA	3.87081	0.956807	3.11843	4.036	1.38247	0.938376	0.822855	0.968698
RET	EfdColor	Parent	enet	NA	NA	NA	3.86401	0.0252311	3.1291	18.112	2.9875	0.288815	2.33225	0.537415
RET	EfdColor	Halfsib	lm	NA	NA	NA	4.96507	0.0568738	3.79534	13.515	2.44835	0.629941	2.04857	0.793688
RET	EfdColor	Halfsib	pls	NA	NA	NA	4.95006	0.0512071	3.66299	15.124	2.45129	0.631926	2.02868	0.794938
DEV	Color	Halfsib	rf	NA	NA	NA	4.04633	0.124375	3.38433	218.452	1.63189	0.936153	1.35483	0.96755
DEV	Color	Halfsib	svmLinear	NA	NA	NA	4.17494	0.135346	3.39433	21.892	3.59775	0.232123	2.80785	0.481792
DEV	Color	Halfsib	svmRadial	NA	NA	NA	4.21012	0.0621331	3.54112	16.649	1.77446	0.868847	1.16857	0.932119
DEV	Color	Halfsib	enet	NA	NA	NA	4.05919	0.12758	3.4448	12.647	3.87661	0.0955547	3.31421	0.309119
DEV	Color	Halfsib	pcr	NA	NA	NA	4.11276	0.116789	3.35666	8.296	3.64666	0.195286	2.9712	0.441911
DEV	ShapeColor	All	pls	NA	NA	NA	3.85319	0.187206	3.13826	17.209	3.26366	0.297851	2.62905	0.545758
RET	EfdColor	Halfsib	rf	NA	NA	NA	3.66951	0.0484598	2.90841	428.943	1.58118	0.981729	1.16227	0.990823
DEV	Color	Halfsib	ridge	NA	NA	NA	4.02397	0.140832	3.3131	12.929	3.6706	0.186723	3.02533	0.432114
DEV	ShapeColor	All	lm	NA	NA	NA	3.85445	0.187634	3.14849	13.404	3.2551	0.301449	2.63475	0.549044
DEV	ShapeColor	All	rf	NA	NA	NA	3.89517	0.142657	3.1821	561.128	1.49145	0.950221	1.21454	0.974793
RET	EfdColor	Halfsib	svmRadial	NA	NA	NA	3.77355	0.879305	2.96675	22.448	2.12409	0.801172	0.912986	0.895082
RET	EfdColor	Halfsib	pcr	NA	NA	NA	3.6869	0.0629937	2.9515	19.831	3.74546	0.154778	2.91062	0.393418
RET	EfdColor	Halfsib	svmLinear	NA	NA	NA	5.28156	0.0339337	4.00316	312.697	2.92789	0.480244	1.89704	0.692996
RET	EfdColor	Halfsib	ridge	NA	NA	NA	3.92134	0.0836536	3.16665	70.091	2.65085	0.584298	2.13938	0.764394
DEV	ShapeColor	All	svmRadial	NA	NA	NA	4.04125	0.0782953	3.32023	37.635	1.46766	0.917643	0.980983	0.957937
DEV	ShapeColor	All	svmLinear	NA	NA	NA	3.83357	0.192455	3.12009	63.067	3.33717	0.27677	2.57817	0.526089
RET	EfdColor	Halfsib	enet	NA	NA	NA	3.60375	0.0819291	2.84419	70.368	3.6232	0.246985	2.78495	0.496976
DEV	ShapeColor	All	pcr	NA	NA	NA	3.83917	0.180089	3.09168	16.353	3.27364	0.289091	2.684	0.537671
RET	All	All	pls	NA	NA	NA	4.15431	0.0699121	3.31546	28.448	2.60492	0.404098	2.05181	0.635687
DEV	ShapeColor	All	ridge	NA	NA	NA	3.8197	0.180851	3.08737	25.292	3.34355	0.260384	2.79068	0.510278
DEV	ShapeColor	All	enet	NA	NA	NA	3.97384	0.113915	3.26606	25.397	3.68717	0.109754	3.06904	0.331291
RET	All	All	lm	NA	NA	NA	4.20917	0.0702787	3.38651	23.642	2.5276	0.439581	2.01702	0.663009
DEV	ShapeColor	Parent	lm	NA	NA	NA	3.97984	0.227674	3.02032	2.442	2.1084	0.594776	1.56119	0.771217
DEV	ShapeColor	Parent	pls	NA	NA	NA	3.61412	0.270276	2.87769	2.567	2.07949	0.604894	1.55054	0.777749
DEV	ShapeColor	Parent	rf	NA	NA	NA	3.61874	0.14984	2.88766	36.108	1.41782	0.957081	1.11346	0.978305
DEV	ShapeColor	Parent	enet	NA	NA	NA	3.91443	0.0372989	3.09587	4.105	3.10691	0.136424	2.34713	0.369357
DEV	ShapeColor	Halfsib	lm	NA	NA	NA	4.23545	0.117798	3.47425	8.03	3.44277	0.285183	2.76564	0.534025
DEV	ShapeColor	Parent	pcr	NA	NA	NA	3.36151	0.309124	2.74409	2.487	2.42894	0.462512	1.96481	0.680083
DEV	ShapeColor	Halfsib	pls	NA	NA	NA	4.22195	0.119784	3.45085	9.878	3.4265	0.290994	2.7541	0.539439
DEV	ShapeColor	Parent	ridge	NA	NA	NA	3.44558	0.24935	2.73657	4.045	2.48969	0.431508	1.89978	0.656893
DEV	ShapeColor	Parent	svmLinear	NA	NA	NA	3.64352	0.225449	3.04516	4.398	2.20613	0.563752	1.63115	0.750834
DEV	ShapeColor	Parent	svmRadial	NA	NA	NA	3.61829	0.176957	2.86834	3.473	1.40451	0.925446	0.798051	0.962001
DEV	ShapeColor	Halfsib	rf	NA	NA	NA	4.00956	0.138904	3.3142	243.388	1.60224	0.934598	1.30772	0.966746
DEV	ShapeColor	Halfsib	svmLinear	NA	NA	NA	4.02169	0.17777	3.21998	30.428	3.56069	0.26183	2.6841	0.511693
DEV	ShapeColor	Halfsib	svmRadial	NA	NA	NA	4.27319	0.0281784	3.61129	18.056	1.4295	0.935808	0.968767	0.967372
DEV	ShapeColor	Halfsib	enet	NA	NA	NA	4.05068	0.133537	3.41181	14.425	3.83032	0.128914	3.2552	0.359046
DEV	ShapeColor	Halfsib	pcr	NA	NA	NA	4.09312	0.127852	3.3078	9.292	3.49454	0.262329	2.83397	0.51218
DEV	ShapeColor	Halfsib	ridge	NA	NA	NA	4.01453	0.149601	3.27399	14.585	3.57494	0.232121	2.93616	0.481789
RET	All	All	rf	NA	NA	NA	3.63762	0.0842283	2.89995	999.975	1.37538	0.969476	1.11799	0.98462
RET	All	All	svmRadial	NA	NA	NA	3.80235	0.919738	3.03413	54.842	1.17451	0.94826	0.75027	0.973787
RET	All	All	svmLinear	NA	NA	NA	4.49007	0.0433988	3.61584	667.704	2.73116	0.359033	1.87893	0.599193
RET	All	All	pcr	NA	NA	NA	3.79014	0.0313638	3.03972	35.82	3.34893	0.0616474	2.75339	0.248289
RET	All	All	ridge	NA	NA	NA	3.94272	0.0604841	3.13053	126.767	2.75437	0.33665	2.16458	0.580215
RET	All	All	enet	NA	NA	NA	3.68546	0.0556606	2.92981	126.236	3.26256	0.105628	2.64034	0.325005
RET	All	Parent	lm	NA	NA	NA	909.709	0.00347834	321.988	4.026	1.55186e-12	1	1.2707e-12	1
RET	All	Parent	pls	NA	NA	NA	7.44121	0.0247685	5.65195	3.861	1.11122	0.896885	0.931707	0.94704
RET	All	Parent	rf	NA	NA	NA	3.56772	0.15145	2.84754	55.909	1.37874	0.971821	1.02466	0.98581
RET	All	Parent	pcr	NA	NA	NA	3.99637	0.0316268	3.18648	4.43	3.38689	0.0933038	2.65484	0.305457
RET	All	Parent	svmLinear	NA	NA	NA	6.46248	0.0413928	4.8626	26.295	0.416702	0.986759	0.393018	0.993358
RET	All	Parent	svmRadial	NA	NA	NA	3.87076	0.956818	3.11838	3.848	1.38248	0.93838	0.82286	0.9687
RET	All	Parent	enet	NA	NA	NA	3.72544	0.0654084	2.99556	17.693	3.04496	0.240878	2.36029	0.490793
RET	All	Halfsib	pls	NA	NA	NA	4.76373	0.0667504	3.5816	15.284	2.38181	0.652361	1.98575	0.807689
RET	All	Parent	ridge	NA	NA	NA	4.44198	0.0672132	3.38878	17.507	1.86894	0.710831	1.44904	0.843108
RET	All	Halfsib	lm	NA	NA	NA	4.84988	0.0731817	3.69344	14.022	2.37516	0.650509	2.00053	0.806542
RET	All	Halfsib	rf	NA	NA	NA	3.66736	0.0495418	2.90062	425.818	1.64396	0.982325	1.197	0.991123
RET	All	Halfsib	svmRadial	NA	NA	NA	3.77355	0.879262	2.96675	22.999	2.12409	0.801172	0.91296	0.895082
DBS	Shape	All	lm	NA	NA	NA	0.076436	0.0183282	0.0454032	3.246	0.0467698	0.113235	0.0359627	0.336504
DBS	Shape	All	pls	NA	NA	NA	0.076436	0.0183282	0.0454032	3.55	0.0467698	0.113235	0.0359627	0.336504
DBS	Shape	All	rf	NA	NA	NA	0.0778392	0.0160643	0.0465342	253.097	0.0218718	0.891447	0.0163223	0.944165
RET	All	Halfsib	pcr	NA	NA	NA	3.69041	0.0626546	2.95857	20.627	3.75061	0.150467	2.92662	0.3879
RET	All	Halfsib	svmLinear	NA	NA	NA	4.87409	0.074453	3.6383	367.934	2.82664	0.519426	1.89514	0.720712
DBS	Shape	All	svmRadial	NA	NA	NA	0.0776228	0.0357479	0.0412909	10.7	0.0471031	0.243764	0.0329516	0.493725
DBS	Shape	All	enet	NA	NA	NA	0.0766175	0.0111527	0.0460769	3.763	0.0487693	0.0632201	0.0369524	0.251436
DBS	Shape	Parent	enet	NA	NA	NA	0.0518035	0.0458644	0.0355407	0.797	0.0413237	0.019118	0.0306872	0.138268
DBS	Shape	Halfsib	lm	NA	NA	NA	0.0840945	0.0202825	0.0481116	1.959	0.0671167	0.0866022	0.0465118	0.294283
DBS	Shape	Parent	lm	NA	NA	NA	0.0508204	0.0821511	0.034471	0.801	0.041407	0.0803653	0.031105	0.283488
DBS	Shape	All	pcr	NA	NA	NA	0.076436	0.0183282	0.0454032	3.273	0.0467698	0.113235	0.0359627	0.336504
DBS	Shape	Parent	pcr	NA	NA	NA	0.0508204	0.0821511	0.034471	0.715	0.041407	0.0803653	0.031105	0.283488
DBS	Shape	Halfsib	pls	NA	NA	NA	0.0840945	0.0202825	0.0481116	2.134	0.0671167	0.0866022	0.0465118	0.294283
DBS	Shape	Parent	pls	NA	NA	NA	0.0508204	0.0821511	0.034471	0.716	0.041407	0.0803653	0.031105	0.283488
DBS	Shape	Parent	rf	NA	NA	NA	0.0477999	0.179489	0.0330377	15.968	0.0176292	0.913741	0.0124002	0.955898
RET	All	Halfsib	ridge	NA	NA	NA	3.89464	0.0924785	3.15045	72.493	2.6088	0.5947	2.10886	0.771168
DBS	Shape	All	ridge	NA	NA	NA	0.0763522	0.0188881	0.0455488	3.798	0.0470545	0.102854	0.0360441	0.320708
DBS	Shape	Parent	ridge	NA	NA	NA	0.0509238	0.0717542	0.034382	0.788	0.0426749	0.0346702	0.0318682	0.186199
DBS	Shape	All	svmLinear	NA	NA	NA	0.0784664	0.0244065	0.041013	13.968	0.0521828	0.0907853	0.0363358	0.301306
DBS	Shape	Parent	svmLinear	NA	NA	NA	0.0519874	0.0858734	0.0314221	1.305	0.0422902	0.0663591	0.0279702	0.257603
DBS	Shape	Parent	svmRadial	NA	NA	NA	0.0489555	0.193949	0.029163	1.18	0.0371544	0.347264	0.0222327	0.589291
RET	All	Halfsib	enet	NA	NA	NA	3.57554	0.0964031	2.81271	72.574	3.56439	0.282239	2.75897	0.531262
TYP	EFD	All	lm	NA	NA	NA	0.135085	0.0189908	0.103837	15.243	0.0850037	0.289659	0.0664899	0.5382
TYP	EFD	All	pls	NA	NA	NA	0.135028	0.0190133	0.103818	19.573	0.084992	0.289837	0.0664779	0.538365
DBS	Shape	Halfsib	rf	NA	NA	NA	0.0874865	0.0064678	0.0515393	112.797	0.0328657	0.903341	0.0221037	0.950442
DBS	Shape	Halfsib	enet	NA	NA	NA	0.0847172	2.10062e-05	0.0495445	2.45	0.069708	0.0516142	0.0472267	0.227188
DBS	Shape	Halfsib	pcr	NA	NA	NA	0.0840945	0.0202825	0.0481116	1.891	0.0671167	0.0866022	0.0465118	0.294283
DBS	Color	All	pls	NA	NA	NA	0.0753959	0.088169	0.0444048	16.818	0.0431639	0.288793	0.0336344	0.537394
DBS	Shape	Halfsib	ridge	NA	NA	NA	0.0839066	0.022814	0.0481375	2.279	0.067228	0.0845088	0.04654	0.290704
DBS	Shape	Halfsib	svmLinear	NA	NA	NA	0.0856876	0.025641	0.0443984	5.823	0.0721269	0.0825237	0.0451849	0.287269
DBS	Shape	Halfsib	svmRadial	NA	NA	NA	0.086119	0.0167872	0.0465555	5.026	0.0693714	0.165293	0.0412758	0.406563
DBS	Color	All	lm	NA	NA	NA	0.0754519	0.0867121	0.0443734	12.358	0.0430378	0.291345	0.0334114	0.539764
DBS	Color	All	rf	NA	NA	NA	0.0745892	0.0711879	0.0438776	519.491	0.0197409	0.918257	0.0149437	0.958257
TYP	EFD	All	rf	NA	NA	NA	0.112946	0.0760095	0.0882345	880.108	0.0386197	0.973351	0.0287016	0.986586
DBS	Color	All	svmRadial	NA	NA	NA	0.0740299	0.0854536	0.041143	33.848	0.0236553	0.841409	0.0127475	0.917283
DBS	Color	All	pcr	NA	NA	NA	0.0759018	0.0648415	0.0436542	14.858	0.0440428	0.235972	0.0334509	0.48577
DBS	Color	All	svmLinear	NA	NA	NA	0.0744816	0.103002	0.0392	65.657	0.0461317	0.263818	0.0323044	0.513632
DBS	Color	All	enet	NA	NA	NA	0.0757566	0.0315272	0.0449316	22.441	0.0474904	0.112886	0.0356847	0.335985
DBS	Color	Parent	lm	NA	NA	NA	0.0588187	0.124896	0.0423034	2.396	0.0343054	0.368588	0.0247408	0.607115
DBS	Color	Parent	pls	NA	NA	NA	0.0607365	0.112269	0.0422197	2.391	0.0344313	0.373508	0.0252776	0.611153
DBS	Color	All	ridge	NA	NA	NA	0.0745683	0.0679805	0.0432638	21.941	0.0452478	0.172045	0.0341244	0.414783
DBS	Color	Parent	pcr	NA	NA	NA	0.0527884	0.119044	0.0392893	2.2	0.0378375	0.233718	0.028343	0.483444
DBS	Color	Parent	rf	NA	NA	NA	0.046821	0.222218	0.0327809	30.412	0.0154552	0.948767	0.0117283	0.974047
DBS	Color	Parent	svmLinear	NA	NA	NA	0.0527706	0.0859579	0.0335526	4.679	0.0428868	0.0759909	0.0256775	0.275664
DBS	Color	Parent	svmRadial	NA	NA	NA	0.0470465	0.235352	0.0300695	3.241	0.015298	0.944105	0.00981795	0.97165
DBS	Color	Parent	enet	NA	NA	NA	0.0508029	0.0792161	0.0349006	3.429	0.0405842	0.0530522	0.0303473	0.230331
DBS	Color	Halfsib	lm	NA	NA	NA	0.0866231	0.0433718	0.0501491	7.396	0.0633541	0.218496	0.0452184	0.467436
DBS	Color	Halfsib	pls	NA	NA	NA	0.0862561	0.046228	0.049747	9.163	0.0634823	0.216448	0.0450212	0.465239
DBS	Color	Parent	ridge	NA	NA	NA	0.0494733	0.129207	0.0348349	3.446	0.0399866	0.105911	0.0277992	0.325439
DBS	Color	Halfsib	rf	NA	NA	NA	0.0850979	0.025815	0.0496949	232.798	0.0317853	0.908412	0.0215942	0.953106
DBS	Color	Halfsib	svmLinear	NA	NA	NA	0.0830661	0.0727754	0.0427414	28.489	0.0690747	0.143775	0.0420947	0.379177
DBS	Color	Halfsib	svmRadial	NA	NA	NA	0.0834141	0.0399856	0.0463749	16.536	0.0418281	0.780929	0.0194632	0.883702
DBS	Color	Halfsib	enet	NA	NA	NA	0.0829372	0.039854	0.0471301	13.069	0.0685265	0.0661999	0.0458908	0.257293
DBS	Color	Halfsib	pcr	NA	NA	NA	0.0849631	0.0404917	0.0487498	8.332	0.0653067	0.162099	0.0444137	0.402616
DBS	ShapeColor	All	pls	NA	NA	NA	0.0752006	0.0915733	0.0441639	17.418	0.041125	0.341224	0.0320846	0.584144
DBS	Color	Halfsib	ridge	NA	NA	NA	0.082843	0.0555499	0.046711	13.304	0.0653568	0.153086	0.0443748	0.391262
TYP	EFD	All	svmRadial	NA	NA	NA	0.117767	0.89034	0.0917513	41.954	0.0450281	0.867825	0.0204823	0.931571
DBS	ShapeColor	All	lm	NA	NA	NA	0.0753106	0.0931363	0.0447133	13.819	0.0415461	0.330063	0.0323258	0.574511
TYP	EFD	All	svmLinear	NA	NA	NA	0.142421	0.00731514	0.109809	444.035	0.091588	0.20185	0.063089	0.449277
TYP	EFD	All	pcr	NA	NA	NA	0.113541	0.0757593	0.0872564	20.498	0.0916066	0.171419	0.0678041	0.414027
TYP	EFD	All	ridge	NA	NA	NA	0.126471	0.0287848	0.0981329	61.243	0.0848285	0.289432	0.0652535	0.537989
TYP	EFD	All	enet	NA	NA	NA	0.115207	0.0352382	0.0896903	65.488	0.095153	0.135624	0.0716162	0.368271
TYP	EFD	Parent	lm	NA	NA	NA	0.24661	0.000121739	0.183328	3.779	0.0496467	0.839528	0.0385288	0.916257
TYP	EFD	Parent	pls	NA	NA	NA	0.216276	0.000402341	0.160586	3.794	0.0510108	0.831348	0.0392801	0.911783
DBS	ShapeColor	All	rf	NA	NA	NA	0.0742828	0.0753562	0.0437542	576.475	0.0195845	0.913029	0.0149317	0.955526
TYP	EFD	Parent	rf	NA	NA	NA	0.100739	0.0506292	0.0774041	52.654	0.0493665	0.974352	0.0358587	0.987093
TYP	EFD	Parent	pcr	NA	NA	NA	0.106034	0.0337702	0.0822383	3.325	0.0911892	0.491087	0.0699706	0.700776
TYP	EFD	Parent	svmLinear	NA	NA	NA	0.228292	0.0016297	0.183678	21.707	0.0631337	0.746808	0.0323676	0.864181
TYP	EFD	Parent	svmRadial	NA	NA	NA	0.104349	0.943437	0.0781783	3.242	0.0710582	0.832427	0.0372668	0.912374
TYP	EFD	Parent	enet	NA	NA	NA	0.100045	0.06349	0.0767133	10.921	0.101117	0.556155	0.0777635	0.745758
TYP	EFD	Halfsib	lm	NA	NA	NA	0.144154	0.014251	0.112672	9.272	0.0884503	0.243949	0.0699178	0.493912
TYP	EFD	Halfsib	pls	NA	NA	NA	0.144176	0.0142512	0.112734	10.449	0.0884937	0.243349	0.0699452	0.493304
TYP	EFD	Parent	ridge	NA	NA	NA	0.143058	0.00317184	0.109618	10.72	0.0600755	0.777808	0.047345	0.881934
DBS	ShapeColor	All	svmRadial	NA	NA	NA	0.072786	0.118487	0.0402871	37.217	0.0203858	0.877053	0.010704	0.936511
DBS	ShapeColor	All	svmLinear	NA	NA	NA	0.0731113	0.134497	0.0377611	90.721	0.043487	0.350616	0.0305423	0.592128
DBS	ShapeColor	All	enet	NA	NA	NA	0.0754967	0.0383699	0.0443734	25.79	0.0465559	0.150472	0.0352379	0.387907
DBS	ShapeColor	Parent	lm	NA	NA	NA	0.0668844	0.128678	0.0445947	2.454	0.0311107	0.488193	0.0244808	0.698708
DBS	ShapeColor	All	pcr	NA	NA	NA	0.0759924	0.0687421	0.0439356	16.55	0.0440425	0.226222	0.0336183	0.475628
DBS	ShapeColor	Parent	pls	NA	NA	NA	0.0587295	0.159259	0.0417296	2.612	0.0310136	0.493199	0.0232697	0.702281
TYP	EFD	Halfsib	rf	NA	NA	NA	0.11643	0.0696779	0.0910423	375.74	0.0384586	0.97293	0.0308511	0.986372
DBS	ShapeColor	All	ridge	NA	NA	NA	0.0737703	0.0872694	0.0429225	25.765	0.0434999	0.230851	0.0331199	0.48047
DBS	ShapeColor	Parent	rf	NA	NA	NA	0.0453332	0.292461	0.0319193	33.087	0.0154057	0.948091	0.011155	0.9737
DBS	ShapeColor	Parent	enet	NA	NA	NA	0.0501255	0.100677	0.0340112	3.919	0.0406514	0.0618317	0.0301393	0.24866
DBS	ShapeColor	Halfsib	lm	NA	NA	NA	0.0858985	0.0637546	0.050623	8.216	0.0612694	0.263064	0.0442873	0.512898
DBS	ShapeColor	Parent	pcr	NA	NA	NA	0.0523311	0.134312	0.0391016	2.469	0.0369794	0.271734	0.028681	0.521281
DBS	ShapeColor	Halfsib	pls	NA	NA	NA	0.0858856	0.0632898	0.0499777	9.991	0.0616646	0.253902	0.043681	0.503887
DBS	ShapeColor	Parent	ridge	NA	NA	NA	0.0489809	0.151806	0.0351302	3.949	0.040207	0.128111	0.0294693	0.357926
DBS	ShapeColor	Parent	svmLinear	NA	NA	NA	0.0513776	0.12637	0.0324884	5.824	0.0384483	0.286186	0.0235151	0.534963
DBS	ShapeColor	Parent	svmRadial	NA	NA	NA	0.0451184	0.348739	0.0290815	3.543	0.0117861	0.968612	0.00757103	0.984181
DBS	ShapeColor	Halfsib	rf	NA	NA	NA	0.084028	0.0360702	0.0489269	257.65	0.0301686	0.930915	0.0207222	0.964839
TYP	EFD	Halfsib	svmRadial	NA	NA	NA	0.121061	0.902687	0.0938612	16.667	0.0295141	0.962826	0.0189633	0.981237
DBS	ShapeColor	Halfsib	svmRadial	NA	NA	NA	0.0825316	0.0594697	0.0452338	18.121	0.0380691	0.811014	0.0165163	0.900563
DBS	ShapeColor	Halfsib	enet	NA	NA	NA	0.0830099	0.0376974	0.0467102	15.137	0.0677068	0.0872859	0.0451944	0.295442
DAS	Shape	All	lm	NA	NA	NA	0.120258	0.0166992	0.0925202	3.149	0.112627	0.021778	0.0832415	0.147574
TYP	EFD	Halfsib	pcr	NA	NA	NA	0.115132	0.100861	0.0878072	11.319	0.0939567	0.134771	0.0740953	0.367112
DBS	ShapeColor	Halfsib	pcr	NA	NA	NA	0.0824446	0.0838962	0.0470204	9.366	0.061785	0.237342	0.0418884	0.487178
DAS	Shape	All	pls	NA	NA	NA	0.120258	0.0166992	0.0925202	3.393	0.112627	0.021778	0.0832415	0.147574
DBS	ShapeColor	Halfsib	ridge	NA	NA	NA	0.0814506	0.0870671	0.0457	15.142	0.0624163	0.220419	0.041966	0.469488
TYP	EFD	Halfsib	svmLinear	NA	NA	NA	0.140857	0.0364876	0.107825	251.376	0.0887886	0.254527	0.0612056	0.504507
DBS	ShapeColor	Halfsib	svmLinear	NA	NA	NA	0.0813466	0.105554	0.041049	39.011	0.0653508	0.226497	0.0391419	0.475917
TYP	EFD	Halfsib	ridge	NA	NA	NA	0.133522	0.024009	0.103854	36.671	0.0885077	0.237959	0.0694442	0.48781
TYP	EFD	Halfsib	enet	NA	NA	NA	0.120747	0.00949789	0.0936296	36.666	0.0933189	0.126406	0.0751804	0.355537
TYP	EfdColor	All	lm	NA	NA	NA	0.103017	0.33435	0.0782566	22.407	0.0616405	0.633071	0.0456926	0.795658
TYP	EfdColor	All	pls	NA	NA	NA	0.105916	0.305951	0.0790719	25.996	0.0634086	0.61138	0.0479572	0.781908
DAS	Shape	All	rf	NA	NA	NA	0.121673	0.0135439	0.0924821	284.001	0.0482878	0.959584	0.0345865	0.979583
DAS	Shape	All	svmLinear	NA	NA	NA	0.122451	0.0151942	0.0914375	11.924	0.117804	0.0137132	0.0848738	0.117104
DAS	Shape	All	svmRadial	NA	NA	NA	0.119906	0.0507003	0.0881618	10.861	0.106753	0.189757	0.0742689	0.435611
DAS	Shape	All	enet	NA	NA	NA	0.121359	0.0145147	0.0937698	3.718	0.113403	9.61286e-06	0.0830838	0.00310046
DAS	Shape	Parent	enet	NA	NA	NA	0.0814997	0.0286999	0.0654038	0.773	0.0628074	0.0690421	0.0527291	0.262759
DAS	Shape	Halfsib	lm	NA	NA	NA	0.129714	0.0208823	0.100441	2.128	0.111447	0.0393903	0.0874929	0.19847
DAS	Shape	Parent	lm	NA	NA	NA	0.08158	0.0410264	0.0663178	0.774	0.0669259	0.0285283	0.0563564	0.168903
DAS	Shape	All	pcr	NA	NA	NA	0.120258	0.0166992	0.0925202	3.423	0.112627	0.021778	0.0832415	0.147574
DAS	Shape	Parent	pcr	NA	NA	NA	0.08158	0.0410264	0.0663178	0.709	0.0669259	0.0285283	0.0563564	0.168903
DAS	Shape	Halfsib	pls	NA	NA	NA	0.129714	0.0208823	0.100441	2.161	0.111447	0.0393903	0.0874929	0.19847
DAS	Shape	Parent	pls	NA	NA	NA	0.08158	0.0410264	0.0663178	0.721	0.0669259	0.0285283	0.0563564	0.168903
DAS	Shape	Parent	rf	NA	NA	NA	0.0797989	0.0778753	0.0630742	16.428	0.0275791	0.908306	0.0219784	0.953051
DAS	Shape	All	ridge	NA	NA	NA	0.120333	0.0103027	0.0930309	3.727	0.112692	0.0171393	0.0833829	0.130917
DAS	Shape	Parent	ridge	NA	NA	NA	0.0810847	0.0427253	0.0658236	0.798	0.0673048	0.0157393	0.055948	0.125456
DAS	Shape	Parent	svmLinear	NA	NA	NA	0.0830153	0.027233	0.0666847	1.245	0.0674115	0.0227277	0.053353	0.150757
DAS	Shape	Parent	svmRadial	NA	NA	NA	0.0785579	0.107248	0.0623999	1.254	0.0534384	0.344743	0.0395434	0.587148
DAS	Shape	Halfsib	rf	NA	NA	NA	0.133276	0.00213335	0.102589	124.177	0.0505947	0.942346	0.0387425	0.970745
DAS	Shape	Halfsib	enet	NA	NA	NA	0.130913	0.00254204	0.102129	2.276	0.112417	0.0259073	0.0884735	0.160958
DAS	Shape	Halfsib	pcr	NA	NA	NA	0.129714	0.0208823	0.100441	2.093	0.111447	0.0393903	0.0874929	0.19847
DAS	Color	All	pls	NA	NA	NA	0.107878	0.220086	0.0835965	16.368	0.0896867	0.385028	0.0661365	0.620506
DAS	Shape	Halfsib	ridge	NA	NA	NA	0.12977	0.0134022	0.101023	2.309	0.111288	0.0373008	0.0875223	0.193134
DAS	Shape	Halfsib	svmLinear	NA	NA	NA	0.1298	0.0383747	0.0976433	5.112	0.116306	0.0387784	0.0880379	0.196922
DAS	Shape	Halfsib	svmRadial	NA	NA	NA	0.134378	0.0103931	0.101756	4.773	0.105368	0.228371	0.0768868	0.477882
DAS	Color	All	lm	NA	NA	NA	0.107597	0.223287	0.0836244	12.311	0.0898831	0.382594	0.0662508	0.618542
TYP	EfdColor	All	rf	NA	NA	NA	0.104129	0.225146	0.0794938	950.666	0.0370607	0.958344	0.0272211	0.978951
DAS	Color	All	rf	NA	NA	NA	0.11266	0.132267	0.0859146	502.244	0.0442036	0.938964	0.0321714	0.969002
DAS	Color	All	svmRadial	NA	NA	NA	0.119096	0.0613451	0.0889139	34.622	0.0691757	0.718085	0.0379253	0.847399
DAS	Color	All	pcr	NA	NA	NA	0.108168	0.210952	0.0836834	14.829	0.092641	0.33132	0.0690795	0.575604
DAS	Color	All	ridge	NA	NA	NA	0.110298	0.167254	0.083868	22.127	0.0982927	0.244194	0.071014	0.49416
DAS	Color	All	svmLinear	NA	NA	NA	0.109877	0.206586	0.0812876	53.894	0.0982611	0.333943	0.0665302	0.577878
DAS	Color	All	enet	NA	NA	NA	0.115103	0.0958434	0.0877648	22.058	0.108011	0.0937426	0.0787363	0.306174
DAS	Color	Parent	lm	NA	NA	NA	0.0765413	0.285959	0.0591801	2.232	0.044301	0.532326	0.0334188	0.729607
DAS	Color	Parent	pls	NA	NA	NA	0.0884613	0.219582	0.0618707	2.357	0.0440752	0.536252	0.0339353	0.732292
DAS	Color	Parent	rf	NA	NA	NA	0.0698823	0.289163	0.0537818	30.955	0.0266035	0.924879	0.0210283	0.961706
DAS	Color	Parent	enet	NA	NA	NA	0.0779561	0.109557	0.0611642	3.634	0.0647836	0.0245433	0.0533643	0.156663
DAS	Color	Halfsib	lm	NA	NA	NA	0.120663	0.181165	0.094353	7.339	0.10097	0.238185	0.0799046	0.488042
DAS	Color	Parent	pcr	NA	NA	NA	0.0952323	0.154052	0.0629249	2.201	0.0521292	0.352359	0.0410934	0.593599
DAS	Color	Halfsib	pls	NA	NA	NA	0.120332	0.183051	0.0941746	8.882	0.100962	0.234935	0.0810064	0.4847
DAS	Color	Parent	ridge	NA	NA	NA	0.0735241	0.216251	0.0559869	3.445	0.0612268	0.134206	0.047263	0.366341
DAS	Color	Parent	svmLinear	NA	NA	NA	0.0893885	0.163923	0.059693	4.056	0.0523546	0.346049	0.036724	0.588259
DAS	Color	Parent	svmRadial	NA	NA	NA	0.0733738	0.212965	0.0559315	3.296	0.0313312	0.801863	0.0173752	0.895468
DAS	Color	Halfsib	rf	NA	NA	NA	0.12782	0.054346	0.0974724	221.605	0.047186	0.930242	0.0360227	0.964491
DAS	Color	Halfsib	svmLinear	NA	NA	NA	0.120849	0.163855	0.0935975	22.268	0.103083	0.232492	0.0776072	0.482175
DAS	Color	Halfsib	svmRadial	NA	NA	NA	0.132661	0.0181722	0.101789	16.97	0.0579136	0.811524	0.032838	0.900846
DAS	Color	Halfsib	enet	NA	NA	NA	0.125304	0.0768168	0.0953255	13.082	0.11183	0.033773	0.0859672	0.183774
DAS	Color	Halfsib	pcr	NA	NA	NA	0.120919	0.15917	0.0943186	8.559	0.101218	0.219998	0.0796018	0.469039
DAS	ShapeColor	All	pls	NA	NA	NA	0.109195	0.204901	0.0840036	17.393	0.089673	0.37625	0.0668185	0.613392
DAS	Color	Halfsib	ridge	NA	NA	NA	0.119399	0.161388	0.0912587	13.277	0.104658	0.153905	0.0820758	0.392307
DAS	ShapeColor	All	lm	NA	NA	NA	0.109628	0.200128	0.0842685	13.611	0.0903315	0.36631	0.0671916	0.605236
TYP	EfdColor	All	svmRadial	NA	NA	NA	0.11777	0.926754	0.0917529	53.522	0.0450303	0.867812	0.0204841	0.931564
DAS	ShapeColor	All	rf	NA	NA	NA	0.112808	0.130317	0.0854663	585.566	0.0449997	0.938131	0.0325313	0.968572
TYP	EfdColor	All	svmLinear	NA	NA	NA	0.109693	0.274899	0.0785165	849.869	0.0649491	0.585476	0.0425233	0.765164
TYP	EfdColor	All	pcr	NA	NA	NA	0.10548	0.197573	0.0792707	33.877	0.0921317	0.175363	0.069684	0.418763
TYP	EfdColor	All	ridge	NA	NA	NA	0.113507	0.197422	0.081128	115.34	0.0712995	0.497342	0.0539323	0.705225
DAS	ShapeColor	All	svmRadial	NA	NA	NA	0.11597	0.0896013	0.086403	38.493	0.0593415	0.800704	0.0287872	0.894821
DAS	ShapeColor	All	svmLinear	NA	NA	NA	0.111109	0.186244	0.0820993	67.346	0.0969057	0.322069	0.0672699	0.567511
TYP	EfdColor	All	enet	NA	NA	NA	0.107298	0.163003	0.0810503	114.914	0.09251	0.158814	0.0682669	0.398514
DAS	ShapeColor	All	enet	NA	NA	NA	0.115704	0.0839153	0.0882197	26.096	0.10768	0.0998747	0.0785238	0.31603
DAS	ShapeColor	All	pcr	NA	NA	NA	0.115344	0.137824	0.0850316	17.273	0.0965325	0.265744	0.0701661	0.515504
TYP	EfdColor	Parent	pls	NA	NA	NA	0.196028	0.0548515	0.14348	3.784	0.0300276	0.93963	0.0234122	0.969345
DAS	ShapeColor	Parent	pls	NA	NA	NA	0.124164	0.124601	0.068787	2.624	0.0421659	0.571828	0.0334068	0.756193
DAS	ShapeColor	All	ridge	NA	NA	NA	0.110585	0.164371	0.0836069	26.767	0.0988785	0.235858	0.0717039	0.485652
TYP	EfdColor	Parent	lm	NA	NA	NA	4.04718	0.000250911	1.85463	4.261	6.33416e-15	1	5.21971e-15	1
DAS	ShapeColor	Parent	lm	NA	NA	NA	0.0885665	0.229446	0.0648091	2.478	0.0425101	0.563739	0.0337761	0.750826
DAS	ShapeColor	Parent	rf	NA	NA	NA	0.0697429	0.293282	0.0535538	34.264	0.0265032	0.918483	0.0207523	0.958375
DAS	ShapeColor	Parent	enet	NA	NA	NA	0.0773832	0.124728	0.0608293	4.155	0.0630635	0.0598891	0.0510398	0.244723
DAS	ShapeColor	Halfsib	lm	NA	NA	NA	0.116758	0.235649	0.0911113	8.201	0.0979894	0.279047	0.0761907	0.528249
DAS	ShapeColor	Parent	pcr	NA	NA	NA	0.0826729	0.181963	0.0617212	2.395	0.0545468	0.312195	0.041213	0.558744
DAS	ShapeColor	Halfsib	pls	NA	NA	NA	0.115686	0.242631	0.0900426	10.105	0.0974267	0.279003	0.0761206	0.528207
TYP	EfdColor	Parent	rf	NA	NA	NA	0.0871006	0.314676	0.0665118	62.883	0.0394946	0.962228	0.0290425	0.980932
DAS	ShapeColor	Parent	ridge	NA	NA	NA	0.0746282	0.205807	0.0572005	4.225	0.0611756	0.148487	0.0473982	0.38534
DAS	ShapeColor	Parent	svmLinear	NA	NA	NA	0.0983618	0.129117	0.0654182	4.691	0.0506837	0.39063	0.0357769	0.625004
DAS	ShapeColor	Parent	svmRadial	NA	NA	NA	0.0716676	0.279842	0.0555809	3.71	0.0229184	0.912877	0.0127605	0.955446
TYP	EfdColor	Parent	svmRadial	NA	NA	NA	0.104347	0.944597	0.0781769	3.766	0.0710591	0.832444	0.0372719	0.912384
TYP	EfdColor	Parent	enet	NA	NA	NA	0.0877001	0.283294	0.0669893	17.931	0.082794	0.639129	0.0649205	0.799456
TYP	EfdColor	Parent	pcr	NA	NA	NA	0.0868616	0.301176	0.0659277	4.461	0.0731391	0.655769	0.0575706	0.809796
TYP	EfdColor	Parent	ridge	NA	NA	NA	0.11847	0.167766	0.0887962	17.161	0.0384668	0.901473	0.0295205	0.949459
TYP	EfdColor	Parent	svmLinear	NA	NA	NA	0.222311	0.030725	0.156741	32.675	0.0598738	0.762275	0.0268465	0.873084
TYP	EfdColor	Halfsib	lm	NA	NA	NA	0.121515	0.243254	0.0948024	13.263	0.059604	0.650294	0.0452365	0.806408
TYP	EfdColor	Halfsib	pls	NA	NA	NA	0.122879	0.214746	0.0950707	14.492	0.0641034	0.603903	0.0494594	0.777112
DAS	ShapeColor	Halfsib	rf	NA	NA	NA	0.126289	0.0687921	0.095946	251.237	0.0474727	0.932325	0.0357741	0.96557
DAS	ShapeColor	Halfsib	svmRadial	NA	NA	NA	0.129041	0.0333075	0.0977148	20.38	0.0468096	0.88314	0.0246879	0.939755
DAS	ShapeColor	Halfsib	enet	NA	NA	NA	0.125315	0.0763312	0.0952941	14.91	0.109928	0.0682909	0.0848447	0.261325
RBS	Shape	All	lm	NA	NA	NA	0.31327	0.210541	0.241444	3.277	0.28153	0.1699	0.215556	0.412189
DAS	ShapeColor	Halfsib	pcr	NA	NA	NA	0.11631	0.217068	0.0884271	9.488	0.0956826	0.288279	0.0746183	0.536916
RBS	Shape	All	pls	NA	NA	NA	0.31327	0.210541	0.241444	3.58	0.28153	0.1699	0.215556	0.412189
DAS	ShapeColor	Halfsib	ridge	NA	NA	NA	0.116733	0.198697	0.088604	16.137	0.100908	0.211732	0.0785568	0.460144
DAS	ShapeColor	Halfsib	svmLinear	NA	NA	NA	0.113291	0.258818	0.0839052	36.012	0.0984321	0.292142	0.0714117	0.540502
TYP	EfdColor	Halfsib	rf	NA	NA	NA	0.110829	0.162794	0.0850535	419.459	0.0385009	0.952092	0.0301777	0.975752
RBS	Shape	All	rf	NA	NA	NA	0.326699	0.150873	0.252163	275.011	0.128163	0.912384	0.0976172	0.955188
RBS	Shape	All	pcr	NA	NA	NA	0.31327	0.210541	0.241444	3.528	0.28153	0.1699	0.215556	0.412189
RBS	Shape	All	svmLinear	NA	NA	NA	0.311999	0.219567	0.239644	14.199	0.283371	0.168281	0.211489	0.410221
RBS	Shape	All	svmRadial	NA	NA	NA	0.321843	0.171606	0.247941	10.875	0.270975	0.235918	0.199836	0.485714
RBS	Shape	All	enet	NA	NA	NA	0.339529	0.179146	0.265438	3.747	0.298396	0.128775	0.232259	0.358852
RBS	Shape	Parent	enet	NA	NA	NA	0.294521	0.0470764	0.225796	0.856	0.346981	0.27954	0.2677	0.528716
RBS	Shape	Halfsib	lm	NA	NA	NA	0.32031	0.225914	0.247851	2.694	0.252218	0.306347	0.200347	0.553486
RBS	Shape	Parent	lm	NA	NA	NA	0.287011	0.0967412	0.222029	0.797	0.286859	0.498535	0.219535	0.70607
RBS	Shape	Parent	pcr	NA	NA	NA	0.287011	0.0967412	0.222029	0.778	0.286859	0.498535	0.219535	0.70607
RBS	Shape	Halfsib	pls	NA	NA	NA	0.32031	0.225914	0.247851	2.833	0.252218	0.306347	0.200347	0.553486
RBS	Shape	Parent	pls	NA	NA	NA	0.287011	0.0967412	0.222029	0.777	0.286859	0.498535	0.219535	0.70607
RBS	Shape	Parent	rf	NA	NA	NA	0.290078	0.0811316	0.225059	18.801	0.135579	0.944366	0.0984282	0.971785
RBS	Shape	All	ridge	NA	NA	NA	0.314283	0.204609	0.242952	3.914	0.283707	0.153991	0.216925	0.392417
RBS	Shape	Parent	ridge	NA	NA	NA	0.287293	0.0873832	0.221132	0.805	0.300266	0.462552	0.225628	0.680112
RBS	Shape	Parent	svmLinear	NA	NA	NA	0.288599	0.0891021	0.220632	1.353	0.30074	0.542953	0.216766	0.736854
RBS	Shape	Parent	svmRadial	NA	NA	NA	0.292766	0.0671188	0.218313	1.863	0.283469	0.56727	0.182641	0.753173
RBS	Shape	Halfsib	rf	NA	NA	NA	0.333328	0.167641	0.258397	118.457	0.106364	0.919289	0.0858312	0.958796
RBS	Shape	Halfsib	enet	NA	NA	NA	0.347268	0.202843	0.270178	2.267	0.282199	0.305163	0.232716	0.552416
RBS	Shape	Halfsib	pcr	NA	NA	NA	0.32031	0.225914	0.247851	2.08	0.252218	0.306347	0.200347	0.553486
RBS	Color	All	pls	NA	NA	NA	0.268999	0.426446	0.207398	16.766	0.233896	0.435576	0.17781	0.659982
RBS	Shape	Halfsib	ridge	NA	NA	NA	0.320904	0.22184	0.249318	2.458	0.250638	0.316312	0.200691	0.562416
RBS	Shape	Halfsib	svmLinear	NA	NA	NA	0.317597	0.242147	0.244427	6.157	0.255218	0.310627	0.198632	0.557339
TYP	EfdColor	Halfsib	svmRadial	NA	NA	NA	0.121061	0.906019	0.0938619	22.079	0.0295145	0.96282	0.0189612	0.981234
RBS	Shape	Halfsib	svmRadial	NA	NA	NA	0.331369	0.176522	0.256216	4.996	0.241373	0.371833	0.181443	0.609782
RBS	Color	All	lm	NA	NA	NA	0.271112	0.419389	0.208229	12.526	0.235161	0.430603	0.179286	0.656204
TYP	EfdColor	Halfsib	svmLinear	NA	NA	NA	0.127298	0.17756	0.0973094	361.539	0.0697347	0.561092	0.0403853	0.749061
TYP	EfdColor	Halfsib	pcr	NA	NA	NA	0.109049	0.187601	0.0827754	19.472	0.0929239	0.166116	0.074267	0.407573
TYP	EfdColor	Halfsib	ridge	NA	NA	NA	0.113884	0.200919	0.0874653	68.699	0.0715265	0.488052	0.0557791	0.698607
TYP	EfdColor	Halfsib	enet	NA	NA	NA	0.112292	0.132108	0.0858408	68.598	0.0905793	0.170955	0.072105	0.413467
TYP	All	All	pls	NA	NA	NA	0.103563	0.344924	0.0757457	27.194	0.0624067	0.628525	0.0481446	0.792796
RBS	Color	All	rf	NA	NA	NA	0.308621	0.234777	0.236448	493.079	0.116049	0.935037	0.0859585	0.966973
TYP	All	All	lm	NA	NA	NA	0.0974095	0.393056	0.0746543	23.393	0.0593285	0.661058	0.0447063	0.813054
RBS	Color	All	svmRadial	NA	NA	NA	0.307604	0.24444	0.233982	34.89	0.154818	0.793554	0.077414	0.890817
RBS	Color	All	pcr	NA	NA	NA	0.300944	0.321249	0.211464	14.982	0.249161	0.360829	0.188533	0.60069
RBS	Color	All	ridge	NA	NA	NA	0.304395	0.264172	0.220326	22.743	0.259906	0.284178	0.19475	0.533083
RBS	Color	All	svmLinear	NA	NA	NA	0.271952	0.412457	0.204764	55.384	0.238854	0.415935	0.174499	0.64493
RBS	Color	All	enet	NA	NA	NA	0.321828	0.16633	0.248365	22.856	0.293869	0.0891682	0.222919	0.29861
RBS	Color	Parent	lm	NA	NA	NA	0.432083	0.158798	0.207833	2.981	0.165285	0.789065	0.131715	0.888293
RBS	Color	Parent	pls	NA	NA	NA	0.414101	0.172375	0.205057	6.108	0.164019	0.791335	0.133229	0.88957
RBS	Color	Parent	rf	NA	NA	NA	0.234485	0.389342	0.179439	38.077	0.11131	0.949814	0.0836441	0.974584
RBS	Color	Parent	enet	NA	NA	NA	0.258086	0.258168	0.195775	3.271	0.278369	0.410786	0.2134	0.640926
RBS	Color	Parent	pcr	NA	NA	NA	0.404504	0.139878	0.207715	2.125	0.205103	0.684049	0.156235	0.827073
RBS	Color	Halfsib	pls	NA	NA	NA	0.286834	0.393165	0.22235	9.714	0.221456	0.475071	0.175243	0.689254
RBS	Color	Parent	ridge	NA	NA	NA	0.280362	0.253501	0.186774	3.43	0.221729	0.623144	0.166408	0.789394
RBS	Color	Parent	svmLinear	NA	NA	NA	0.363036	0.136057	0.218554	4.148	0.215078	0.650888	0.154212	0.806776
RBS	Color	Parent	svmRadial	NA	NA	NA	0.257356	0.291391	0.196723	3.355	0.148281	0.908228	0.0897033	0.95301
RBS	Color	Halfsib	lm	NA	NA	NA	0.288337	0.388291	0.222557	8.72	0.22092	0.480806	0.174142	0.693402
RBS	Color	Halfsib	rf	NA	NA	NA	0.335989	0.148071	0.259009	229.108	0.11915	0.930557	0.0944951	0.964654
RBS	Color	Halfsib	svmRadial	NA	NA	NA	0.333252	0.164365	0.25365	16.471	0.112206	0.899955	0.0662436	0.94866
RBS	Color	Halfsib	pcr	NA	NA	NA	0.293917	0.354123	0.227081	8.456	0.231374	0.425202	0.181849	0.652075
TYP	All	All	rf	NA	NA	NA	0.0983492	0.32922	0.0738773	944.79	0.0362861	0.955438	0.0256201	0.977465
RBS	Color	Halfsib	ridge	NA	NA	NA	0.301157	0.315569	0.230648	13.452	0.239966	0.368055	0.190379	0.606676
RBS	Color	Halfsib	svmLinear	NA	NA	NA	0.279492	0.415004	0.213258	29.014	0.224028	0.474369	0.17055	0.688744
RBS	Color	Halfsib	enet	NA	NA	NA	0.338304	0.137338	0.262992	13.281	0.283712	0.111381	0.234595	0.333738
RBS	ShapeColor	All	lm	NA	NA	NA	0.256061	0.479221	0.200825	13.58	0.220851	0.493803	0.165668	0.702711
RBS	ShapeColor	All	pls	NA	NA	NA	0.257201	0.474736	0.201822	17.327	0.220114	0.497486	0.16628	0.705327
RBS	ShapeColor	All	rf	NA	NA	NA	0.28737	0.345766	0.218241	544.382	0.11105	0.941373	0.0806509	0.970244
RBS	ShapeColor	All	svmRadial	NA	NA	NA	0.307694	0.263248	0.232889	39.619	0.134018	0.858479	0.0629597	0.926541
RBS	ShapeColor	All	pcr	NA	NA	NA	0.31554	0.293455	0.209691	17.538	0.246535	0.369913	0.184267	0.608204
RBS	ShapeColor	All	svmLinear	NA	NA	NA	0.282729	0.383607	0.206555	65.318	0.225107	0.480375	0.157685	0.693091
RBS	ShapeColor	All	enet	NA	NA	NA	0.29903	0.347359	0.228647	25.799	0.27707	0.210188	0.20595	0.458463
RBS	ShapeColor	Parent	lm	NA	NA	NA	0.449428	0.165904	0.199174	2.745	0.139931	0.851046	0.112302	0.922522
RBS	ShapeColor	Parent	pls	NA	NA	NA	0.421817	0.185663	0.195891	2.817	0.143834	0.840007	0.11431	0.916519
RBS	ShapeColor	All	ridge	NA	NA	NA	0.290195	0.344657	0.20506	25.88	0.253578	0.327204	0.187211	0.572017
TYP	All	All	svmRadial	NA	NA	NA	0.11777	0.926695	0.0917529	54.775	0.0450301	0.867811	0.0204835	0.931564
RBS	ShapeColor	Parent	rf	NA	NA	NA	0.225573	0.443863	0.175087	39.886	0.105407	0.955186	0.0775277	0.977336
RBS	ShapeColor	Parent	enet	NA	NA	NA	0.249603	0.330178	0.191134	4.099	0.258394	0.599764	0.197963	0.774444
RBS	ShapeColor	Halfsib	lm	NA	NA	NA	0.271374	0.458719	0.212643	8.297	0.200699	0.573085	0.161812	0.757024
RBS	ShapeColor	Parent	pcr	NA	NA	NA	0.330375	0.234172	0.188292	2.663	0.171244	0.798065	0.128159	0.893345
RBS	ShapeColor	Halfsib	pls	NA	NA	NA	0.268337	0.467904	0.210442	10.573	0.200753	0.569533	0.16197	0.754674
RBS	ShapeColor	Parent	ridge	NA	NA	NA	0.298059	0.263034	0.181159	4.456	0.167816	0.809248	0.12837	0.899582
RBS	ShapeColor	Parent	svmLinear	NA	NA	NA	0.388726	0.163735	0.192088	5.415	0.169972	0.799228	0.122551	0.893996
RBS	ShapeColor	Parent	svmRadial	NA	NA	NA	0.262972	0.332631	0.201063	3.864	0.144065	0.930582	0.0803739	0.964667
RBS	ShapeColor	Halfsib	rf	NA	NA	NA	0.315348	0.253399	0.239471	249.863	0.10358	0.945752	0.0822238	0.972498
RBS	ShapeColor	Halfsib	svmLinear	NA	NA	NA	0.271622	0.448721	0.207412	31.006	0.196129	0.593611	0.146486	0.770461
RBS	ShapeColor	Halfsib	svmRadial	NA	NA	NA	0.338353	0.151901	0.257199	18.473	0.0847894	0.951913	0.0526363	0.97566
RBS	ShapeColor	Halfsib	enet	NA	NA	NA	0.305483	0.337471	0.234234	15.317	0.249578	0.369849	0.201728	0.608152
RAS	Shape	All	lm	NA	NA	NA	0.0217679	0.262935	0.0163919	3.203	0.0196308	0.199169	0.0146739	0.446284
RBS	ShapeColor	Halfsib	pcr	NA	NA	NA	0.273504	0.438766	0.208745	9.405	0.208696	0.525232	0.16644	0.724729
RAS	Shape	All	pls	NA	NA	NA	0.0217679	0.262935	0.0163919	3.544	0.0196308	0.199169	0.0146739	0.446284
RBS	ShapeColor	Halfsib	ridge	NA	NA	NA	0.276105	0.424005	0.207782	15.514	0.21021	0.521559	0.166557	0.722191
RAS	Shape	All	rf	NA	NA	NA	0.0222546	0.233143	0.016951	259.187	0.00902347	0.899206	0.00634362	0.948265
RAS	Shape	All	enet	NA	NA	NA	0.0244875	0.234792	0.019109	3.853	0.021462	0.167198	0.0164235	0.408899
RAS	Shape	Parent	enet	NA	NA	NA	0.0240411	0.0864934	0.0186388	0.778	0.0290758	0.314151	0.0219011	0.560492
RAS	Shape	Parent	lm	NA	NA	NA	0.0234866	0.102652	0.0176581	0.772	0.0235354	0.524703	0.0171039	0.724364
RAS	Shape	All	pcr	NA	NA	NA	0.0217679	0.262935	0.0163919	3.53	0.0196308	0.199169	0.0146739	0.446284
RAS	Shape	Parent	pcr	NA	NA	NA	0.0234866	0.102652	0.0176581	0.756	0.0235354	0.524703	0.0171039	0.724364
RAS	Shape	Parent	pls	NA	NA	NA	0.0234866	0.102652	0.0176581	0.741	0.0235354	0.524703	0.0171039	0.724364
RAS	Shape	Parent	rf	NA	NA	NA	0.0232945	0.116294	0.0172052	18.892	0.0117455	0.938878	0.00839962	0.968957
RAS	Shape	All	ridge	NA	NA	NA	0.0218295	0.258299	0.0165078	3.847	0.0198947	0.178659	0.0148702	0.422681
RAS	Shape	Parent	ridge	NA	NA	NA	0.023498	0.0948996	0.0177679	0.766	0.0247493	0.459713	0.0180852	0.678022
TYP	All	All	svmLinear	NA	NA	NA	0.0980234	0.376274	0.0716271	1025.76	0.064565	0.595965	0.0414297	0.771988
RAS	Shape	All	svmLinear	NA	NA	NA	0.0218521	0.26195	0.0164482	12.279	0.0196932	0.200375	0.0143851	0.447633
RAS	Shape	Parent	svmLinear	NA	NA	NA	0.0235843	0.109392	0.0170906	1.297	0.0251101	0.538994	0.0168913	0.734162
RAS	Shape	All	svmRadial	NA	NA	NA	0.0221872	0.237773	0.0167924	10.92	0.0190855	0.237865	0.0136246	0.487714
RAS	Shape	Parent	svmRadial	NA	NA	NA	0.0235033	0.115608	0.0167558	1.162	0.025116	0.45291	0.0150056	0.672986
RAS	Shape	Halfsib	lm	NA	NA	NA	0.0213169	0.292748	0.0158904	2.035	0.0176993	0.356603	0.0133435	0.597163
TYP	All	All	pcr	NA	NA	NA	0.100307	0.272506	0.0750769	37.462	0.0894261	0.220447	0.0649854	0.469518
RAS	Shape	Halfsib	pls	NA	NA	NA	0.0213169	0.292748	0.0158904	2.256	0.0176993	0.356603	0.0133435	0.597163
RAS	Shape	Halfsib	rf	NA	NA	NA	0.0218289	0.259917	0.0164276	113.625	0.00733871	0.929774	0.0054673	0.964248
RAS	Shape	Halfsib	enet	NA	NA	NA	0.0242177	0.274593	0.0186207	2.298	0.0207792	0.359827	0.0163843	0.599856
RAS	Shape	Halfsib	pcr	NA	NA	NA	0.0213169	0.292748	0.0158904	2.086	0.0176993	0.356603	0.0133435	0.597163
TYP	All	All	ridge	NA	NA	NA	0.10816	0.272607	0.074437	134.584	0.0703966	0.51517	0.0508046	0.717754
RAS	Shape	Halfsib	ridge	NA	NA	NA	0.0213262	0.291616	0.0159627	2.24	0.0175649	0.366444	0.0131949	0.605346
RAS	Shape	Halfsib	svmLinear	NA	NA	NA	0.0212895	0.299134	0.0158527	5.559	0.0181423	0.33519	0.0134328	0.578956
RAS	Shape	Halfsib	svmRadial	NA	NA	NA	0.0221598	0.23877	0.0168282	4.87	0.0169535	0.411178	0.0120742	0.641232
RAS	Color	All	lm	NA	NA	NA	0.0194902	0.419819	0.0143801	12.327	0.0171801	0.407612	0.0129826	0.638445
RAS	Color	All	pls	NA	NA	NA	0.0193576	0.425972	0.0143469	16.06	0.0170785	0.412558	0.012853	0.642306
TYP	All	All	enet	NA	NA	NA	0.0942739	0.357384	0.0689294	127.965	0.0870324	0.250111	0.0601389	0.500111
TYP	All	Parent	lm	NA	NA	NA	22.5391	0.00330161	6.52922	4.095	2.45189e-14	1	1.54818e-14	1
TYP	All	Parent	pls	NA	NA	NA	0.169206	0.118264	0.108327	3.795	0.023703	0.962494	0.0180591	0.981068
TYP	All	Parent	rf	NA	NA	NA	0.081999	0.397436	0.0623736	61.803	0.0388118	0.961984	0.0277563	0.980808
TYP	All	Parent	pcr	NA	NA	NA	0.0859635	0.331187	0.0646094	4.493	0.0635633	0.742996	0.0507024	0.861972
TYP	All	Parent	ridge	NA	NA	NA	0.108744	0.257205	0.0731354	17.216	0.0350975	0.918614	0.0271629	0.958443
TYP	All	Parent	svmLinear	NA	NA	NA	0.19239	0.0699407	0.125768	24.7	0.0218673	0.968214	0.0153617	0.983978
TYP	All	Parent	svmRadial	NA	NA	NA	0.104346	0.944717	0.078176	3.784	0.0710579	0.832445	0.0372669	0.912384
TYP	All	Parent	enet	NA	NA	NA	0.0879974	0.274368	0.0647046	17.416	0.0785482	0.703947	0.0601137	0.839016
TYP	All	Halfsib	lm	NA	NA	NA	0.113962	0.309743	0.0881039	13.998	0.0530966	0.721576	0.0405883	0.849456
TYP	All	Halfsib	pls	NA	NA	NA	0.116105	0.277006	0.0878057	14.827	0.0563651	0.687057	0.0443151	0.828889
RAS	Color	All	rf	NA	NA	NA	0.0221683	0.236851	0.0167801	490.58	0.00875935	0.929705	0.00612056	0.964212
TYP	All	Halfsib	rf	NA	NA	NA	0.105283	0.269607	0.0793903	413.832	0.0355296	0.959896	0.0272146	0.979743
RAS	Color	All	svmRadial	NA	NA	NA	0.0219275	0.262395	0.0164065	34.454	0.0114268	0.776499	0.00544844	0.881192
RAS	Color	All	pcr	NA	NA	NA	0.0216042	0.317605	0.0148294	14.884	0.0184176	0.319959	0.0136914	0.565649
RAS	Color	All	ridge	NA	NA	NA	0.0220068	0.256668	0.015421	22.923	0.0187698	0.266384	0.0136796	0.516124
RAS	Color	All	svmLinear	NA	NA	NA	0.0197354	0.401225	0.014213	58.358	0.0181421	0.328612	0.0126838	0.573247
RAS	Color	All	enet	NA	NA	NA	0.0236456	0.129835	0.0180217	22.699	0.021132	0.0816097	0.0157182	0.285674
RAS	Color	Parent	lm	NA	NA	NA	0.0333434	0.165925	0.0163116	2.203	0.013844	0.787631	0.0109948	0.887486
RAS	Color	Parent	pls	NA	NA	NA	0.0300548	0.203573	0.0157932	2.387	0.0139439	0.783413	0.0109743	0.885106
RAS	Color	Parent	rf	NA	NA	NA	0.019273	0.389345	0.0140175	36.712	0.00891166	0.951331	0.00629954	0.975362
RAS	Color	Parent	enet	NA	NA	NA	0.0221232	0.192382	0.0163982	3.7	0.0233354	0.400854	0.0178646	0.63313
RAS	Color	Parent	pcr	NA	NA	NA	0.0307548	0.15301	0.0163207	2.191	0.0173116	0.677855	0.0133015	0.82332
RAS	Color	Halfsib	pls	NA	NA	NA	0.0201507	0.383886	0.0150907	8.977	0.0169368	0.421932	0.0129632	0.649563
RAS	Color	Parent	ridge	NA	NA	NA	0.0232992	0.23402	0.0147894	3.67	0.0184703	0.628883	0.0142865	0.793022
RAS	Color	Parent	svmLinear	NA	NA	NA	0.0248761	0.20935	0.0157136	4.083	0.0174088	0.670018	0.0117388	0.818546
RAS	Color	Parent	svmRadial	NA	NA	NA	0.0210275	0.316155	0.0154329	3.246	0.0131301	0.878192	0.00680288	0.937119
RAS	Color	Halfsib	lm	NA	NA	NA	0.0203227	0.375227	0.0151619	7.415	0.0168944	0.425565	0.0129556	0.652353
RAS	Color	Halfsib	rf	NA	NA	NA	0.0236383	0.131197	0.0178347	220.759	0.00861805	0.940697	0.0065775	0.969896
TYP	All	Halfsib	svmRadial	NA	NA	NA	0.121061	0.905989	0.0938618	22.548	0.0295145	0.962823	0.0189614	0.981235
RAS	Color	Halfsib	svmRadial	NA	NA	NA	0.0229531	0.187731	0.0171578	16.668	0.00970862	0.873169	0.00544528	0.934435
RAS	Color	Halfsib	enet	NA	NA	NA	0.0236957	0.126645	0.0180534	13.573	0.0206419	0.116055	0.016268	0.340668
RAS	Color	Halfsib	pcr	NA	NA	NA	0.0205839	0.346799	0.0151905	8.446	0.0175896	0.372332	0.0133006	0.61019
RAS	Color	Halfsib	ridge	NA	NA	NA	0.0211736	0.301934	0.015515	13.634	0.0182458	0.308999	0.0138925	0.555877
RAS	Color	Halfsib	svmLinear	NA	NA	NA	0.0200691	0.376668	0.0145004	27.463	0.0174316	0.379114	0.0125129	0.615722
RAS	ShapeColor	All	lm	NA	NA	NA	0.0180116	0.50155	0.0135195	13.596	0.0155681	0.498144	0.011323	0.705793
RAS	ShapeColor	All	pls	NA	NA	NA	0.0180952	0.496866	0.0135236	17.408	0.015521	0.500542	0.0113438	0.70749
TYP	All	Halfsib	svmLinear	NA	NA	NA	0.111582	0.289408	0.0848672	437.491	0.0572421	0.683612	0.0351219	0.826808
TYP	All	Halfsib	pcr	NA	NA	NA	0.103182	0.270421	0.0777092	20.789	0.0846906	0.297411	0.0672082	0.545354
TYP	All	Halfsib	ridge	NA	NA	NA	0.103741	0.320398	0.0785916	73.196	0.0599188	0.641308	0.0468062	0.800817
TYP	All	Halfsib	enet	NA	NA	NA	0.0969149	0.361126	0.0714061	72.918	0.0740788	0.478461	0.057225	0.691709
RW	EFD	All	pls	NA	NA	NA	0.0301361	0.0421099	0.0227771	19.217	0.0197414	0.234668	0.0159684	0.484425
RW	EFD	All	lm	NA	NA	NA	0.0301511	0.0419111	0.0227904	15.374	0.0197434	0.234525	0.0159714	0.484278
RAS	ShapeColor	All	rf	NA	NA	NA	0.0200257	0.39132	0.0148513	538.568	0.00796689	0.935063	0.00541782	0.966987
RAS	ShapeColor	All	svmRadial	NA	NA	NA	0.0217139	0.306317	0.0162025	37.631	0.0100675	0.833028	0.00413427	0.912703
RAS	ShapeColor	All	pcr	NA	NA	NA	0.021689	0.336056	0.0140663	16.608	0.0174513	0.373583	0.0124488	0.611214
RAS	ShapeColor	All	ridge	NA	NA	NA	0.0205873	0.366092	0.0139153	26.885	0.0177946	0.340973	0.0124506	0.583929
RAS	ShapeColor	All	svmLinear	NA	NA	NA	0.0181862	0.488869	0.013109	73.997	0.0166082	0.423716	0.0111512	0.650934
RAS	ShapeColor	All	enet	NA	NA	NA	0.0213129	0.365674	0.0160849	27.53	0.0195905	0.224144	0.0140313	0.473439
RAS	ShapeColor	Parent	lm	NA	NA	NA	0.0317703	0.218713	0.0151806	2.496	0.0115007	0.855733	0.00920394	0.925058
RAS	ShapeColor	Parent	pls	NA	NA	NA	0.0272104	0.287058	0.0141596	2.639	0.012117	0.837234	0.00913743	0.915005
RAS	ShapeColor	Parent	enet	NA	NA	NA	0.0204013	0.34919	0.0152484	4.027	0.0207432	0.686435	0.015384	0.828514
RAS	ShapeColor	Parent	pcr	NA	NA	NA	0.0256251	0.268754	0.0145226	2.462	0.0143661	0.792551	0.0108013	0.890254
RAS	ShapeColor	Parent	rf	NA	NA	NA	0.0183715	0.461593	0.01348	40.885	0.00825401	0.963584	0.00582784	0.981623
RAS	ShapeColor	Parent	ridge	NA	NA	NA	0.0248192	0.259809	0.0140397	4.08	0.0135712	0.822025	0.0103378	0.906656
RAS	ShapeColor	Parent	svmLinear	NA	NA	NA	0.0277186	0.207057	0.0145681	5.029	0.0148326	0.78159	0.0101774	0.884076
RAS	ShapeColor	Parent	svmRadial	NA	NA	NA	0.0214043	0.371303	0.0156727	3.708	0.0134918	0.883845	0.00671087	0.940131
RAS	ShapeColor	Halfsib	lm	NA	NA	NA	0.0191017	0.448421	0.0142393	8.584	0.0149988	0.545698	0.0113931	0.738714
RAS	ShapeColor	Halfsib	pls	NA	NA	NA	0.0189042	0.457098	0.0140262	9.894	0.0150826	0.540209	0.0115064	0.734989
RW	EFD	All	rf	NA	NA	NA	0.0258643	0.133761	0.0199039	871.787	0.00853185	0.974116	0.00674591	0.986973
RAS	ShapeColor	Halfsib	rf	NA	NA	NA	0.0211924	0.312495	0.0155942	241.211	0.00747344	0.947759	0.0053957	0.973529
RAS	ShapeColor	Halfsib	svmRadial	NA	NA	NA	0.0231673	0.202047	0.0172362	18.074	0.00786934	0.922206	0.00419536	0.960315
RAS	ShapeColor	Halfsib	pcr	NA	NA	NA	0.019123	0.434817	0.0137973	9.47	0.0158258	0.485586	0.0118181	0.69684
RAS	ShapeColor	Halfsib	ridge	NA	NA	NA	0.0190133	0.437921	0.0136188	15.763	0.0153598	0.514512	0.0114047	0.717295
RAS	ShapeColor	Halfsib	svmLinear	NA	NA	NA	0.0187252	0.455943	0.0136934	33.906	0.0147207	0.554198	0.0108189	0.744445
RAS	ShapeColor	Halfsib	enet	NA	NA	NA	0.0211016	0.362371	0.0157456	15.802	0.0178857	0.414575	0.0135288	0.643875
RW	EFD	All	svmRadial	NA	NA	NA	0.0274071	0.867757	0.0211463	40.87	0.00672171	0.958401	0.00426717	0.97898
RW	EFD	All	svmLinear	NA	NA	NA	0.0293167	0.0650691	0.0216637	595.521	0.0202937	0.20248	0.0147523	0.449978
RW	EFD	All	pcr	NA	NA	NA	0.0271902	0.0324029	0.0211467	19.978	0.0214017	0.0852253	0.0171415	0.291934
RW	EFD	All	ridge	NA	NA	NA	0.0289084	0.0384483	0.0221197	61.322	0.0195213	0.236754	0.0157385	0.486574
RW	EFD	All	enet	NA	NA	NA	0.0267955	0.0396232	0.0206441	59.752	0.0209893	0.128851	0.0169944	0.358958
RW	EFD	Parent	lm	NA	NA	NA	0.0487531	0.0013309	0.0402388	3.222	0.00982597	0.826748	0.00816893	0.909257
RW	EFD	Parent	pls	NA	NA	NA	0.0459638	0.00233444	0.0379349	3.132	0.0100356	0.8203	0.00820838	0.905704
RW	EFD	Parent	rf	NA	NA	NA	0.022368	0.0623935	0.017776	47.268	0.00850236	0.97993	0.00675147	0.989914
RW	EFD	Parent	pcr	NA	NA	NA	0.0227451	0.0605783	0.017666	3.37	0.0179181	0.417111	0.0128792	0.645842
RW	EFD	Parent	ridge	NA	NA	NA	0.0289505	0.0217564	0.0228692	10.598	0.0118884	0.752772	0.0095767	0.867624
RW	EFD	Parent	svmLinear	NA	NA	NA	0.0427887	0.00102616	0.0336063	26.121	0.00978974	0.819294	0.00496209	0.905148
RW	EFD	Parent	svmRadial	NA	NA	NA	0.0231864	0.914884	0.0183576	3.286	0.00871046	0.951565	0.00562695	0.975482
RW	EFD	Parent	enet	NA	NA	NA	0.0224555	0.0493824	0.0181046	10.426	0.0192764	0.473556	0.0156618	0.688154
RW	EFD	Halfsib	lm	NA	NA	NA	0.0345562	0.0361469	0.0257679	9.136	0.0196184	0.35459	0.0155391	0.595474
RW	EFD	Halfsib	pls	NA	NA	NA	0.0345441	0.0365191	0.0257266	10.706	0.0196185	0.354638	0.015538	0.595515
RW	EFD	Halfsib	rf	NA	NA	NA	0.0277355	0.100958	0.0212811	374.905	0.00909164	0.977378	0.00740915	0.988624
RW	EFD	Halfsib	svmRadial	NA	NA	NA	0.0290912	0.879501	0.0224091	16.62	0.00629561	0.975358	0.00445385	0.987602
RW	EFD	Halfsib	pcr	NA	NA	NA	0.0292424	0.0215806	0.0225096	11.513	0.0220879	0.154763	0.0182353	0.393399
RW	EFD	Halfsib	svmLinear	NA	NA	NA	0.0361076	0.0290536	0.027439	243.54	0.0197108	0.367937	0.0133061	0.606578
RW	EFD	Halfsib	enet	NA	NA	NA	0.0284197	0.0398849	0.0218322	35.611	0.0221067	0.187911	0.0181797	0.433487
RW	EFD	Halfsib	ridge	NA	NA	NA	0.0323779	0.0331251	0.0243515	35.449	0.0193373	0.347663	0.0151023	0.58963
RW	EfdColor	All	lm	NA	NA	NA	0.0252556	0.287392	0.018852	22.191	0.0148778	0.563904	0.0114437	0.750935
RW	EfdColor	All	pls	NA	NA	NA	0.0253168	0.276754	0.018972	25.861	0.0155577	0.527375	0.0121576	0.726206
RW	EfdColor	All	rf	NA	NA	NA	0.0247461	0.204187	0.0190077	967.107	0.00855534	0.955078	0.00655013	0.977281
RW	EfdColor	All	svmRadial	NA	NA	NA	0.0274078	0.886453	0.0211468	52.275	0.0067218	0.958385	0.00426636	0.978971
RW	EfdColor	All	pcr	NA	NA	NA	0.0255242	0.136516	0.0197916	33.285	0.0213094	0.118608	0.0168367	0.344395
RW	EfdColor	All	svmLinear	NA	NA	NA	0.0233839	0.340935	0.0169754	943.894	0.0164088	0.487358	0.0106029	0.69811
RW	EfdColor	All	ridge	NA	NA	NA	0.0251441	0.213292	0.019143	112.44	0.0168118	0.427355	0.013179	0.653724
RW	EfdColor	All	enet	NA	NA	NA	0.0248882	0.176408	0.0190565	112.064	0.0204962	0.161345	0.0160956	0.401678
RW	EfdColor	Parent	lm	NA	NA	NA	2.90805	0.0108086	0.683243	4.094	4.71605e-15	1	3.791e-15	1
RW	EfdColor	Parent	pls	NA	NA	NA	0.0413398	0.097016	0.031064	3.844	0.00566413	0.93784	0.00461968	0.968422
RW	EfdColor	Parent	rf	NA	NA	NA	0.0216709	0.131846	0.0174735	54.379	0.00832746	0.981045	0.0066708	0.990477
RW	EfdColor	Parent	svmRadial	NA	NA	NA	0.0231869	0.91619	0.0183582	3.824	0.00871106	0.951575	0.00562714	0.975487
RW	EfdColor	Parent	pcr	NA	NA	NA	0.0225445	0.081688	0.017697	4.534	0.0180866	0.367752	0.014115	0.606426
RW	EfdColor	Parent	ridge	NA	NA	NA	0.0252183	0.113485	0.0203137	17.275	0.00893966	0.847851	0.00741864	0.920788
RW	EfdColor	Parent	svmLinear	NA	NA	NA	0.0333636	0.151788	0.0246635	39.597	0.00296107	0.982993	0.00259719	0.99146
RW	EfdColor	Parent	enet	NA	NA	NA	0.0218584	0.09922	0.0176274	17.069	0.0183191	0.456595	0.0154229	0.675718
RW	EfdColor	Halfsib	lm	NA	NA	NA	0.0329928	0.181727	0.0240716	13.307	0.0147437	0.64444	0.0118492	0.80277
RW	EfdColor	Halfsib	pls	NA	NA	NA	0.0304444	0.205997	0.0224702	14.636	0.0155205	0.604016	0.0122803	0.777185
RW	EfdColor	Halfsib	rf	NA	NA	NA	0.0268429	0.152949	0.0205833	421.931	0.00842923	0.965329	0.00678053	0.982512
RW	EfdColor	Halfsib	svmRadial	NA	NA	NA	0.0290916	0.883455	0.0224094	22.272	0.0062959	0.975344	0.00445356	0.987595
RW	EfdColor	Halfsib	svmLinear	NA	NA	NA	0.0286958	0.236773	0.0211349	393.989	0.0167198	0.557289	0.0106433	0.746518
RW	EfdColor	Halfsib	pcr	NA	NA	NA	0.0270943	0.138129	0.0206956	19.54	0.0211898	0.244554	0.0166328	0.494524
RW	EfdColor	Halfsib	ridge	NA	NA	NA	0.0284903	0.175139	0.0214052	69.09	0.0165683	0.529147	0.0130743	0.727425
RW	EfdColor	Halfsib	enet	NA	NA	NA	0.0265789	0.161709	0.0201876	68.916	0.0206251	0.28208	0.0162383	0.531112
RW	All	All	pls	NA	NA	NA	0.0211986	0.458171	0.0151698	26.516	0.0123354	0.691894	0.00963089	0.831802
RW	All	All	lm	NA	NA	NA	0.0212144	0.462652	0.0151427	23.156	0.0119557	0.710329	0.00939403	0.84281
RW	All	All	rf	NA	NA	NA	0.0211759	0.47277	0.0156662	941.258	0.00697404	0.960793	0.00541326	0.9802
RW	All	All	svmRadial	NA	NA	NA	0.0274078	0.886658	0.0211468	53.917	0.00672198	0.958384	0.00426684	0.978971
RW	All	All	svmLinear	NA	NA	NA	0.0201263	0.49231	0.0145375	1043.37	0.0117591	0.716355	0.00792184	0.846378
RW	All	All	pcr	NA	NA	NA	0.0225705	0.319868	0.0172732	35.321	0.0182636	0.336168	0.0146439	0.5798
RW	All	All	ridge	NA	NA	NA	0.0196151	0.509309	0.0137827	120.378	0.0127814	0.668439	0.00979487	0.817581
RW	All	All	enet	NA	NA	NA	0.0195458	0.52299	0.0139976	119.419	0.0155176	0.52951	0.0122872	0.727674
RW	All	Parent	lm	NA	NA	NA	3.15992	0.00016729	0.609321	4.075	3.05972e-15	1	1.808e-15	1
RW	All	Parent	pls	NA	NA	NA	0.0257945	0.335688	0.0201747	3.825	0.00499252	0.952471	0.00414243	0.975946
RW	All	Parent	rf	NA	NA	NA	0.0182261	0.492841	0.0142744	52.928	0.00674801	0.973872	0.00546632	0.986849
RW	All	Parent	svmRadial	NA	NA	NA	0.0231869	0.91601	0.0183582	3.878	0.00871095	0.951575	0.00562678	0.975487
RW	All	Parent	pcr	NA	NA	NA	0.0180811	0.386115	0.0133196	4.442	0.0141635	0.648753	0.0115547	0.805452
RW	All	Parent	ridge	NA	NA	NA	0.0155595	0.57744	0.0123209	16.746	0.00733684	0.903866	0.00570574	0.950719
RW	All	Parent	svmLinear	NA	NA	NA	0.0286195	0.266588	0.0203058	37.966	0.00496621	0.950963	0.00308141	0.975173
RW	All	Parent	enet	NA	NA	NA	0.0148379	0.598435	0.0112404	16.947	0.0132601	0.703945	0.0107397	0.839015
RW	All	Halfsib	lm	NA	NA	NA	0.0295182	0.28933	0.0207849	13.814	0.0118773	0.765257	0.00908884	0.874789
RW	All	Halfsib	pls	NA	NA	NA	0.0277839	0.311887	0.019839	15.258	0.0125244	0.736549	0.00990194	0.858225
RW	All	Halfsib	rf	NA	NA	NA	0.0232362	0.4236	0.0172567	410.679	0.00753283	0.9628	0.00608312	0.981224
RW	All	Halfsib	svmRadial	NA	NA	NA	0.0290915	0.883589	0.0224094	22.873	0.00629602	0.975352	0.00445388	0.987599
RW	All	Halfsib	pcr	NA	NA	NA	0.0241456	0.308902	0.0181116	20.549	0.0184571	0.418164	0.0139502	0.646656
RW	All	Halfsib	svmLinear	NA	NA	NA	0.024661	0.390677	0.0178618	559.438	0.0125928	0.727591	0.00852323	0.852989
RW	All	Halfsib	ridge	NA	NA	NA	0.0235885	0.41049	0.0166143	71.4	0.0132837	0.704723	0.00992627	0.839478
RW	All	Halfsib	enet	NA	NA	NA	0.0206448	0.517573	0.0146051	71.68	0.016465	0.535001	0.013119	0.731438
DEV	EFD	All	lm	NA	NA	NA	5.19559	0.00197502	4.04441	15.11	3.56962	0.164847	2.90919	0.406013
DEV	EFD	All	pls	NA	NA	NA	5.18828	0.00197925	4.0428	19.024	3.56956	0.164847	2.90919	0.406014
DEV	EFD	All	rf	NA	NA	NA	4.15518	0.0244727	3.47799	863.699	1.52699	0.986681	1.26995	0.993318
DEV	EFD	All	svmRadial	NA	NA	NA	4.21546	0.91133	3.55169	42.061	1.17821	0.974795	0.835692	0.987317
DEV	EFD	All	pcr	NA	NA	NA	4.26418	0.00629892	3.55101	19.925	3.92404	0.0119413	3.30128	0.109276
DEV	EFD	All	svmLinear	NA	NA	NA	5.07823	0.00515209	4.02281	466.019	3.80366	0.115613	2.7517	0.340019
DEV	EFD	All	ridge	NA	NA	NA	4.64744	0.00263744	3.80081	60.322	3.59557	0.148546	2.96448	0.385417
DEV	EFD	All	enet	NA	NA	NA	4.21236	0.00476516	3.53587	60.42	3.8116	0.0376276	3.20096	0.193978
DEV	EFD	Parent	lm	NA	NA	NA	9.77959	0.000833813	7.21383	3.217	1.78432	0.719473	1.42739	0.848218
DEV	EFD	Parent	pls	NA	NA	NA	8.95156	0.00102679	6.69167	3.673	1.81892	0.709338	1.46007	0.842222
DEV	EFD	Parent	rf	NA	NA	NA	3.90723	0.0117574	3.18375	49.471	1.30245	0.977021	0.976777	0.988443
DEV	EFD	Parent	pcr	NA	NA	NA	4.14629	0.00131588	3.34237	3.34	2.60824	0.406458	2.03814	0.637541
DEV	EFD	Parent	ridge	NA	NA	NA	5.7909	0.0267747	4.61288	10.164	1.96138	0.656402	1.52401	0.810186
DEV	EFD	Parent	svmLinear	NA	NA	NA	6.06205	0.0151093	4.49099	29.091	2.64812	0.497642	1.16062	0.705437
DEV	EFD	Parent	svmRadial	NA	NA	NA	3.94809	0.889512	3.19099	3.241	1.33423	0.930295	0.721064	0.964518
DEV	EFD	Parent	enet	NA	NA	NA	3.9465	0.0130984	3.21986	10.261	2.74465	0.440339	2.16025	0.66358
DEV	EFD	Halfsib	lm	NA	NA	NA	5.95696	0.00739188	4.57846	9.336	3.39637	0.307016	2.75174	0.55409
DEV	EFD	Halfsib	pls	NA	NA	NA	5.9323	0.00746872	4.57402	10.377	3.39474	0.307675	2.75166	0.554684
DEV	EFD	Halfsib	rf	NA	NA	NA	4.29679	0.0120358	3.65561	367.385	1.63498	0.98637	1.3984	0.993161
DEV	EFD	Halfsib	svmRadial	NA	NA	NA	4.33246	0.940157	3.70569	18.168	1.17569	0.973216	0.843159	0.986517
DEV	EFD	Halfsib	svmLinear	NA	NA	NA	6.56455	2.34147e-05	5.22947	160.869	3.4832	0.295806	2.36345	0.54388
DEV	EFD	Halfsib	pcr	NA	NA	NA	4.3462	0.0197891	3.66073	11.314	3.91526	0.0932281	3.40507	0.305333
DEV	EFD	Halfsib	ridge	NA	NA	NA	4.90832	0.0108441	4.09255	34.362	3.44776	0.283021	2.83645	0.531997
DEV	EFD	Halfsib	enet	NA	NA	NA	4.35798	0.00197774	3.72567	34.351	3.92938	0.0783321	3.40019	0.279879
DEV	EfdColor	All	pls	NA	NA	NA	4.7896	0.065656	3.79503	32.388	3.09452	0.374773	2.47477	0.612187
DEV	EfdColor	All	lm	NA	NA	NA	4.8559	0.0607866	3.86531	31.119	3.03988	0.398383	2.44352	0.631176
DEV	EfdColor	All	rf	NA	NA	NA	3.94936	0.12411	3.26093	960.661	1.4817	0.969405	1.2118	0.984584
DEV	EfdColor	All	svmRadial	NA	NA	NA	4.21539	0.935761	3.55164	53.838	1.17816	0.974782	0.835708	0.98731
DEV	EfdColor	All	svmLinear	NA	NA	NA	5.46008	0.0129167	4.45007	587.909	3.36855	0.293858	2.35625	0.542087
DEV	EfdColor	All	pcr	NA	NA	NA	4.07709	0.0749315	3.34693	33.476	3.68828	0.0992958	3.04428	0.315112
DEV	EfdColor	All	ridge	NA	NA	NA	4.31805	0.0777404	3.51143	110.545	3.13821	0.347264	2.52249	0.589291
DEV	EfdColor	All	enet	NA	NA	NA	3.99787	0.096858	3.31495	109.978	3.59196	0.15746	2.98951	0.396812
DEV	EfdColor	Parent	pls	NA	NA	NA	9.061	0.00186745	7.15123	3.903	1.20566	0.867441	0.995282	0.931365
DEV	EfdColor	Parent	lm	NA	NA	NA	425.241	0.00199175	117.164	3.95	3.60437e-13	1	2.32594e-13	1
DEV	EfdColor	Parent	rf	NA	NA	NA	3.77442	0.0820296	3.07188	53.886	1.27681	0.980819	0.973176	0.990363
DEV	EfdColor	Parent	pcr	NA	NA	NA	4.04999	0.0184849	3.28275	4.394	2.42663	0.471166	1.99093	0.686415
DEV	EfdColor	Parent	svmLinear	NA	NA	NA	7.4445	0.0145589	5.85723	26.048	1.44754	0.820969	0.727398	0.906073
DEV	EfdColor	Parent	svmRadial	NA	NA	NA	3.9481	0.889516	3.19103	3.84	1.33427	0.930326	0.721274	0.964534
DEV	EfdColor	Parent	enet	NA	NA	NA	3.92361	0.0230289	3.18921	16.604	2.67188	0.45749	2.09024	0.67638
DEV	EfdColor	Halfsib	lm	NA	NA	NA	5.98651	0.0444526	4.65127	13.456	2.72363	0.546671	2.18616	0.739372
DEV	EfdColor	Halfsib	pls	NA	NA	NA	5.80061	0.0486593	4.4469	14.091	2.80317	0.520511	2.24567	0.721465
DEV	EfdColor	Parent	ridge	NA	NA	NA	5.34816	0.00124034	4.21666	16.448	1.62061	0.762461	1.23088	0.87319
DEV	EfdColor	Halfsib	rf	NA	NA	NA	4.01879	0.139787	3.37861	407.788	1.549	0.965508	1.2887	0.982603
DEV	EfdColor	Halfsib	svmRadial	NA	NA	NA	4.33241	0.948794	3.70564	22.885	1.17575	0.973222	0.843136	0.98652
DEV	EfdColor	Halfsib	pcr	NA	NA	NA	4.09111	0.117052	3.38646	19.734	3.72494	0.169615	3.13332	0.411844
DEV	EfdColor	Halfsib	svmLinear	NA	NA	NA	6.51806	0.0132374	5.19087	242.507	2.96363	0.465876	1.92688	0.682551
DEV	EfdColor	Halfsib	ridge	NA	NA	NA	4.60921	0.0819691	3.85159	69.113	3.0953	0.418608	2.58	0.646999
DEV	EfdColor	Halfsib	enet	NA	NA	NA	4.05493	0.118698	3.41949	68.941	3.73759	0.156219	3.18028	0.395245
DEV	All	All	lm	NA	NA	NA	4.82305	0.0747315	3.81493	22.866	2.99543	0.410994	2.42598	0.641088
DEV	All	All	pls	NA	NA	NA	4.71598	0.0785383	3.75233	26.086	3.04526	0.392277	2.43311	0.626321
DEV	All	All	rf	NA	NA	NA	3.90106	0.150935	3.20184	959.04	1.50304	0.964453	1.23016	0.982066
DEV	All	All	svmRadial	NA	NA	NA	4.21539	0.935785	3.55164	55.212	1.17816	0.974794	0.835706	0.987316
DEV	All	All	svmLinear	NA	NA	NA	4.97082	0.050056	3.96922	668.077	3.33664	0.304536	2.29761	0.551848
DEV	All	All	pcr	NA	NA	NA	4.04742	0.0872647	3.2993	35.165	3.68196	0.102287	3.05059	0.319823
DEV	All	All	ridge	NA	NA	NA	4.30617	0.0848847	3.49923	118.008	3.12979	0.349987	2.54387	0.591597
DEV	All	All	enet	NA	NA	NA	3.94713	0.119853	3.23463	118.066	3.59063	0.155353	3.00653	0.394149
DEV	All	Parent	lm	NA	NA	NA	12051.4	0.00685582	2090.27	4.002	1.08682e-12	1	8.60192e-13	1
DEV	All	Parent	pls	NA	NA	NA	7.09573	0.0245541	5.6597	4.034	1.34604	0.834956	1.10912	0.913759
DEV	All	Parent	rf	NA	NA	NA	3.77351	0.0777554	3.04709	53.303	1.30194	0.982399	1.00554	0.991161
DEV	All	Parent	pcr	NA	NA	NA	4.12545	0.0157353	3.33611	4.368	2.55487	0.404519	2.02559	0.636018
DEV	All	Parent	ridge	NA	NA	NA	4.95111	0.0159976	4.03343	17.532	1.76653	0.713607	1.41714	0.844752
DEV	All	Parent	svmLinear	NA	NA	NA	6.68828	0.0228141	5.33576	24.774	1.36981	0.82777	0.784569	0.909819
DEV	All	Parent	svmRadial	NA	NA	NA	3.94808	0.889335	3.19101	3.836	1.33418	0.930294	0.720955	0.964517
DEV	All	Parent	enet	NA	NA	NA	4.15136	0.00915685	3.27783	17.509	2.74084	0.38433	2.10857	0.619944
DEV	All	Halfsib	lm	NA	NA	NA	6.03877	0.0472121	4.64837	13.818	2.67205	0.564654	2.14506	0.751435
DEV	All	Halfsib	pls	NA	NA	NA	5.7674	0.0567849	4.40789	15.184	2.73959	0.54384	2.20401	0.737455
DEV	All	Halfsib	rf	NA	NA	NA	4.02083	0.137463	3.35728	407.272	1.57352	0.962562	1.28325	0.981103
DEV	All	Halfsib	svmRadial	NA	NA	NA	4.33241	0.948785	3.70564	23.828	1.17574	0.973219	0.843106	0.986518
DEV	All	Halfsib	svmLinear	NA	NA	NA	6.32166	0.0237774	4.87288	290.394	2.92798	0.480237	1.89572	0.692991
DEV	All	Halfsib	pcr	NA	NA	NA	4.07273	0.125479	3.33626	20.707	3.64582	0.205118	3.05077	0.452899
DEV	All	Halfsib	ridge	NA	NA	NA	4.62386	0.0837447	3.84181	72.817	3.07328	0.427723	2.54723	0.654005
DEV	All	Halfsib	enet	NA	NA	NA	4.00396	0.140742	3.34262	72.606	3.67314	0.195054	3.10835	0.441649
DBS	EFD	All	lm	NA	NA	NA	0.0880537	0.000203507	0.0567175	19.721	0.0467857	0.189979	0.0362296	0.435866
DBS	EFD	All	pls	NA	NA	NA	0.0880213	0.000209738	0.0566894	24.159	0.0467766	0.190132	0.0362249	0.436041
DBS	EFD	All	rf	NA	NA	NA	0.0790151	3.98449e-05	0.0498135	954.587	0.0199497	0.954598	0.0149104	0.977035
DBS	EFD	All	svmRadial	NA	NA	NA	0.0773465	0.9618	0.0449185	43.139	0.0185758	0.920914	0.0103706	0.959643
DBS	EFD	All	svmLinear	NA	NA	NA	0.0816645	0.00436013	0.0464707	722.59	0.0461244	0.225017	0.0311325	0.47436
DBS	EFD	All	pcr	NA	NA	NA	0.0777282	0.00782757	0.0475009	21.898	0.0479	0.0832981	0.0369777	0.288614
DBS	EFD	All	ridge	NA	NA	NA	0.084907	0.00070745	0.0539025	77.595	0.0468859	0.172011	0.0367543	0.414743
DBS	EFD	All	enet	NA	NA	NA	0.0777557	0.000165166	0.0470307	71.261	0.0472122	0.107221	0.0362272	0.327446
DBS	EFD	Parent	lm	NA	NA	NA	0.0854543	0.0687945	0.0692137	3.731	0.0181809	0.816972	0.0132155	0.903865
DBS	EFD	Parent	pls	NA	NA	NA	0.0824058	0.0642161	0.0671813	3.448	0.0194174	0.791443	0.0141881	0.889631
DBS	EFD	Parent	rf	NA	NA	NA	0.0532359	0.0114021	0.0390648	52.979	0.0168644	0.961118	0.0128797	0.980366
DBS	EFD	Parent	pcr	NA	NA	NA	0.0516992	0.0837188	0.0367661	3.675	0.0378753	0.209004	0.0269619	0.45717
DBS	EFD	Parent	ridge	NA	NA	NA	0.0634519	0.0564375	0.0496277	12.318	0.0255097	0.630816	0.0193021	0.794239
DBS	EFD	Parent	svmLinear	NA	NA	NA	0.0819377	0.0703344	0.0648509	28.09	0.0231165	0.709648	0.0115844	0.842406
DBS	EFD	Parent	svmRadial	NA	NA	NA	0.053481	0.976214	0.0346482	3.249	0.0192264	0.934137	0.0106667	0.966508
DBS	EFD	Parent	enet	NA	NA	NA	0.0507872	0.0730995	0.0360939	12.983	0.0367731	0.25801	0.0269242	0.507947
DBS	EFD	Halfsib	lm	NA	NA	NA	0.105214	0.000137642	0.0686599	10.225	0.0624641	0.233091	0.045408	0.482795
DBS	EFD	Halfsib	pls	NA	NA	NA	0.105281	0.000165756	0.0686652	12.697	0.0624577	0.233308	0.0454003	0.483019
DBS	EFD	Halfsib	rf	NA	NA	NA	0.0884013	0.00562514	0.054666	413.413	0.0302569	0.965353	0.0204694	0.982524
DBS	EFD	Halfsib	svmRadial	NA	NA	NA	0.0850884	0.967195	0.0480675	17.871	0.0381378	0.82453	0.0165859	0.908036
DBS	EFD	Halfsib	pcr	NA	NA	NA	0.0867787	0.00165149	0.0513752	12.497	0.0663376	0.112974	0.0477241	0.336116
DBS	EFD	Halfsib	svmLinear	NA	NA	NA	0.0934447	0.0041334	0.0561928	328.344	0.0628579	0.247309	0.0381013	0.497302
DBS	EFD	Halfsib	ridge	NA	NA	NA	0.0987008	7.78995e-05	0.0616062	37.296	0.0611716	0.242157	0.0429871	0.492094
DBS	EFD	Halfsib	enet	NA	NA	NA	0.0869965	0.00704968	0.0510612	36.972	0.0651702	0.199525	0.0445051	0.446682
DBS	EfdColor	All	pls	NA	NA	NA	0.0901958	0.0184102	0.0588384	29.047	0.0433854	0.333503	0.0343493	0.577497
DBS	EfdColor	All	lm	NA	NA	NA	0.0891899	0.0227211	0.0593622	24.606	0.0435512	0.337818	0.0345853	0.581221
DBS	EfdColor	All	rf	NA	NA	NA	0.0763649	0.0270715	0.0466268	1078.93	0.0187019	0.96038	0.0140942	0.97999
DBS	EfdColor	All	svmRadial	NA	NA	NA	0.0773466	0.966989	0.0449188	54.179	0.0185746	0.920932	0.0103702	0.959652
DBS	EfdColor	All	pcr	NA	NA	NA	0.0766443	0.0301792	0.0462361	34.761	0.0468202	0.124389	0.036356	0.352689
DBS	EfdColor	All	svmLinear	NA	NA	NA	0.0787651	0.0450543	0.0454317	1104.29	0.0409208	0.343813	0.0279427	0.586356
DBS	EfdColor	All	ridge	NA	NA	NA	0.0827737	0.0256253	0.0513059	121.886	0.043849	0.26574	0.0341143	0.5155
DBS	EfdColor	All	enet	NA	NA	NA	0.0763464	0.0193149	0.0452183	122.014	0.0453855	0.192712	0.034384	0.438989
DBS	EfdColor	Parent	lm	NA	NA	NA	0.98307	0.00534002	0.311977	4.052	3.95665e-15	1	2.487e-15	1
DBS	EfdColor	Parent	pls	NA	NA	NA	0.0802502	0.120589	0.0650618	3.945	0.0134078	0.905763	0.0100674	0.951716
DBS	EfdColor	Parent	rf	NA	NA	NA	0.0523963	0.029759	0.0382313	59.894	0.0172879	0.958185	0.0137265	0.978869
DBS	EfdColor	Parent	svmRadial	NA	NA	NA	0.0534817	0.975951	0.0346486	4.501	0.0192279	0.93418	0.0106688	0.96653
DBS	EfdColor	Parent	pcr	NA	NA	NA	0.0518857	0.0820602	0.0370193	5.143	0.0375909	0.229524	0.026834	0.479086
DBS	EfdColor	Parent	ridge	NA	NA	NA	0.0592056	0.117995	0.0468486	18.828	0.0216501	0.731426	0.0162198	0.855234
DBS	EfdColor	Parent	svmLinear	NA	NA	NA	0.0759216	0.143453	0.0614822	34.505	0.0168894	0.856738	0.00919977	0.925601
DBS	EfdColor	Parent	enet	NA	NA	NA	0.0499818	0.102328	0.0351841	18.643	0.035898	0.289179	0.026637	0.537754
DBS	EfdColor	Halfsib	lm	NA	NA	NA	0.109609	0.0222184	0.0770274	14.945	0.0523036	0.462552	0.040701	0.680112
DBS	EfdColor	Halfsib	pls	NA	NA	NA	0.108341	0.0147426	0.0739693	16.086	0.0548995	0.415443	0.0414804	0.644548
DBS	EfdColor	Halfsib	rf	NA	NA	NA	0.0859289	0.00499318	0.0519254	468.368	0.0304816	0.949363	0.0206904	0.974353
DBS	EfdColor	Halfsib	svmRadial	NA	NA	NA	0.0850878	0.969086	0.0480669	23.035	0.0381374	0.824551	0.0165863	0.908048
DBS	EfdColor	Halfsib	svmLinear	NA	NA	NA	0.0946868	0.01419	0.0602057	421.417	0.0592511	0.320661	0.0341712	0.566269
DBS	EfdColor	Halfsib	pcr	NA	NA	NA	0.0847142	0.0277559	0.049116	20.888	0.06618	0.126522	0.0469122	0.355699
DBS	EfdColor	Halfsib	ridge	NA	NA	NA	0.0954918	0.0178741	0.0593577	71.115	0.0553376	0.3768	0.0395919	0.613841
DBS	EfdColor	Halfsib	enet	NA	NA	NA	0.0846325	0.0162849	0.0482344	71.185	0.0630361	0.248079	0.0423454	0.498075
RAS	EFD	All	pls	NA	NA	NA	0.0289561	0.0302803	0.0220302	20.385	0.0182092	0.310138	0.0141901	0.5569
RAS	EFD	All	lm	NA	NA	NA	0.0289702	0.0301716	0.0220362	15.903	0.0182085	0.310203	0.0141889	0.556959
RAS	EFD	All	rf	NA	NA	NA	0.0242086	0.0927874	0.0187579	892.06	0.00837788	0.974455	0.00624011	0.987145
RAS	EFD	All	svmRadial	NA	NA	NA	0.025463	0.914634	0.0197144	42.442	0.0101048	0.848524	0.00427964	0.921153
RAS	EFD	All	svmLinear	NA	NA	NA	0.028121	0.053152	0.0208585	564.941	0.0188637	0.264833	0.0133085	0.514619
RAS	EFD	All	pcr	NA	NA	NA	0.0244028	0.0846302	0.0188295	20.808	0.0199461	0.169779	0.0149703	0.412042
RAS	EFD	All	ridge	NA	NA	NA	0.0267862	0.0492846	0.0206445	64.676	0.0182073	0.306791	0.0140991	0.553887
RAS	EFD	All	enet	NA	NA	NA	0.0246598	0.0538161	0.0192125	64.328	0.0207648	0.133031	0.0157351	0.364734
RAS	EFD	Parent	lm	NA	NA	NA	0.0591517	1.44564e-05	0.0457554	3.208	0.0117173	0.841652	0.00921797	0.917416
RAS	EFD	Parent	pls	NA	NA	NA	0.0540829	0.000276236	0.0421559	3.277	0.0119454	0.835479	0.00938222	0.914045
RAS	EFD	Parent	rf	NA	NA	NA	0.0241104	0.0411754	0.0184463	55.023	0.0117194	0.979114	0.00859571	0.989502
RAS	EFD	Parent	pcr	NA	NA	NA	0.0258265	0.0211829	0.0198053	3.349	0.0217501	0.526705	0.0166649	0.725745
RAS	EFD	Parent	svmLinear	NA	NA	NA	0.0588503	0.013106	0.0450296	21.299	0.0143199	0.776178	0.00839768	0.88101
RAS	EFD	Parent	svmRadial	NA	NA	NA	0.0248607	0.965169	0.0186111	3.325	0.0174641	0.838959	0.00921299	0.915947
RAS	EFD	Parent	enet	NA	NA	NA	0.024764	0.0172693	0.0186806	11.403	0.0237823	0.588902	0.0180912	0.7674
RAS	EFD	Halfsib	lm	NA	NA	NA	0.030277	0.0192136	0.0233259	9.237	0.0188091	0.281908	0.014702	0.53095
RAS	EFD	Halfsib	pls	NA	NA	NA	0.0302225	0.0195022	0.0232922	11.171	0.0188101	0.281836	0.0147015	0.530882
RAS	EFD	Parent	ridge	NA	NA	NA	0.0336446	0.00403488	0.0258417	11.433	0.0139768	0.790782	0.0110915	0.889259
RAS	EFD	Halfsib	rf	NA	NA	NA	0.0241	0.104127	0.0184694	383.158	0.00840911	0.974914	0.00643174	0.987377
RAS	EFD	Halfsib	svmRadial	NA	NA	NA	0.0254371	0.910961	0.0195077	17.277	0.00822177	0.923939	0.00450967	0.961218
RAS	EFD	Halfsib	svmLinear	NA	NA	NA	0.0310752	0.0143084	0.0244047	247.355	0.0201484	0.213659	0.0133095	0.462233
RAS	EFD	Halfsib	pcr	NA	NA	NA	0.024254	0.0979905	0.0185142	11.487	0.0206795	0.137163	0.0159085	0.370355
RAS	EFD	Halfsib	ridge	NA	NA	NA	0.0277022	0.0374058	0.0213441	36.729	0.0188159	0.278208	0.0145484	0.527454
RAS	EFD	Halfsib	enet	NA	NA	NA	0.0250953	0.0223561	0.0193763	36.683	0.020551	0.146064	0.0160101	0.382183
RAS	EfdColor	All	pls	NA	NA	NA	0.0233521	0.289645	0.0171046	27.96	0.0143607	0.575276	0.0106567	0.75847
RAS	EfdColor	All	lm	NA	NA	NA	0.0227426	0.318357	0.0170737	22.905	0.0137863	0.611438	0.0101505	0.781945
RAS	EfdColor	All	rf	NA	NA	NA	0.0224455	0.229102	0.0171311	952.648	0.0081375	0.956743	0.00591003	0.978133
RAS	EfdColor	All	svmRadial	NA	NA	NA	0.0254631	0.937638	0.0197147	53.732	0.0101049	0.848513	0.00427942	0.921148
RAS	EfdColor	All	pcr	NA	NA	NA	0.023109	0.178616	0.0175025	34.566	0.0199607	0.176518	0.0150823	0.420141
RAS	EfdColor	All	svmLinear	NA	NA	NA	0.0249128	0.230164	0.0182026	760.98	0.0153678	0.515015	0.00948088	0.717646
RAS	EfdColor	All	ridge	NA	NA	NA	0.024426	0.204408	0.017444	121.248	0.0155785	0.490952	0.0117326	0.70068
RAS	EfdColor	All	enet	NA	NA	NA	0.0233275	0.152849	0.0176971	121.278	0.0200156	0.173874	0.0147837	0.416982
RAS	EfdColor	Parent	lm	NA	NA	NA	3.93171	0.00292876	1.24773	4.068	3.58289e-15	1	2.84765e-15	1
RAS	EfdColor	Parent	pls	NA	NA	NA	0.0494693	0.0331099	0.0366891	4.19	0.00726505	0.938849	0.00528439	0.968942
RAS	EfdColor	Parent	rf	NA	NA	NA	0.0210264	0.288502	0.0158304	64.85	0.00968133	0.965044	0.00673739	0.982366
RAS	EfdColor	Parent	svmRadial	NA	NA	NA	0.0248604	0.966087	0.0186107	3.984	0.0174641	0.838946	0.00921304	0.91594
RAS	EfdColor	Parent	pcr	NA	NA	NA	0.0216855	0.238657	0.016077	4.439	0.0179017	0.647167	0.0140412	0.804467
RAS	EfdColor	Parent	ridge	NA	NA	NA	0.0292338	0.13745	0.0212793	17.991	0.00987169	0.888319	0.00746537	0.942507
RAS	EfdColor	Parent	svmLinear	NA	NA	NA	0.0469413	0.0474756	0.0357125	34.664	0.0158824	0.722726	0.00653157	0.850133
RAS	EfdColor	Parent	enet	NA	NA	NA	0.0214046	0.243444	0.0163085	18.107	0.0200402	0.632244	0.0158562	0.795138
RAS	EfdColor	Halfsib	lm	NA	NA	NA	0.0272961	0.192219	0.0210545	13.435	0.0136861	0.617087	0.0103533	0.785549
RAS	EfdColor	Halfsib	pls	NA	NA	NA	0.0283028	0.15755	0.0208691	15.384	0.0145444	0.572282	0.0110761	0.756493
RAS	EfdColor	Halfsib	rf	NA	NA	NA	0.0232282	0.171052	0.0177045	422.75	0.00851253	0.961547	0.00649155	0.980585
RAS	EfdColor	Halfsib	svmRadial	NA	NA	NA	0.0254372	0.914385	0.0195079	22.748	0.00822186	0.923947	0.00450955	0.961222
RAS	EfdColor	Halfsib	pcr	NA	NA	NA	0.0229092	0.1885	0.0172925	20.049	0.0201561	0.181925	0.0154601	0.426527
RAS	EfdColor	Halfsib	svmLinear	NA	NA	NA	0.0249457	0.211985	0.0191727	412.507	0.0159824	0.49867	0.00939588	0.706166
RAS	EfdColor	Halfsib	ridge	NA	NA	NA	0.0242793	0.190856	0.0185557	75.278	0.0160119	0.471563	0.0119391	0.686704
RAS	EfdColor	Halfsib	enet	NA	NA	NA	0.0236737	0.127168	0.018141	75.212	0.0197715	0.19926	0.015516	0.446385
DAS	EFD	All	lm	NA	NA	NA	0.141246	4.72373e-05	0.107935	15.387	0.0986072	0.23685	0.0750846	0.486672
DAS	EFD	All	pls	NA	NA	NA	0.141163	4.20295e-05	0.107898	19.751	0.0986035	0.236871	0.0750933	0.486694
DAS	EFD	All	rf	NA	NA	NA	0.122625	0.000232381	0.0952245	917.296	0.0460808	0.988544	0.0336512	0.994256
DAS	EFD	All	svmRadial	NA	NA	NA	0.121878	0.922861	0.0922876	41.667	0.0572918	0.848098	0.0277415	0.920922
DAS	EFD	All	svmLinear	NA	NA	NA	0.144966	7.13872e-07	0.110891	499.107	0.109609	0.138021	0.0741693	0.371512
DAS	EFD	All	pcr	NA	NA	NA	0.12359	0.00124716	0.094778	20.77	0.109985	0.0526193	0.0816845	0.229389
DAS	EFD	All	ridge	NA	NA	NA	0.133514	3.02654e-06	0.102634	62.354	0.0991557	0.228725	0.0746065	0.478252
DAS	EFD	All	enet	NA	NA	NA	0.121088	0.0041567	0.0932674	62.204	0.109136	0.0868882	0.0801478	0.294768
DAS	EFD	Parent	lm	NA	NA	NA	0.190185	0.00500322	0.153719	3.149	0.0403395	0.622059	0.032714	0.788707
DAS	EFD	Parent	pls	NA	NA	NA	0.187275	0.0111536	0.155369	3.113	0.0429364	0.582057	0.0346824	0.762927
DAS	EFD	Parent	rf	NA	NA	NA	0.0856949	0.0269857	0.0690502	48.302	0.0265551	0.981273	0.0221635	0.990592
DAS	EFD	Parent	pcr	NA	NA	NA	0.0854975	0.0110057	0.0680702	3.395	0.0603641	0.144325	0.0490505	0.379902
DAS	EFD	Parent	svmLinear	NA	NA	NA	0.173457	0.00835992	0.138541	24.27	0.0502864	0.494541	0.0267973	0.703236
DAS	EFD	Parent	svmRadial	NA	NA	NA	0.0831941	0.922178	0.0660673	3.289	0.0207194	0.944877	0.0122008	0.972048
DAS	EFD	Parent	enet	NA	NA	NA	0.0808091	0.0416027	0.0650276	10.6	0.0558146	0.290542	0.0453745	0.53902
DAS	EFD	Halfsib	lm	NA	NA	NA	0.165626	0.00107462	0.125707	9.214	0.0987157	0.256349	0.0790747	0.506309
DAS	EFD	Halfsib	pls	NA	NA	NA	0.165228	0.00112077	0.125598	10.855	0.0987964	0.255463	0.0791344	0.505433
DAS	EFD	Parent	ridge	NA	NA	NA	0.121222	0.0156893	0.100738	10.701	0.0476866	0.462736	0.0413306	0.680247
DAS	EFD	Halfsib	rf	NA	NA	NA	0.131865	2.90513e-05	0.103207	388.941	0.0445929	0.980705	0.0355823	0.990306
DAS	EFD	Halfsib	svmRadial	NA	NA	NA	0.131517	0.932034	0.100796	16.868	0.0460362	0.921481	0.0253737	0.959938
DAS	EFD	Halfsib	pcr	NA	NA	NA	0.132081	0.0128564	0.104192	11.543	0.109268	0.0810671	0.0882661	0.284723
DAS	EFD	Halfsib	svmLinear	NA	NA	NA	0.176063	0.00042996	0.138614	215.09	0.101423	0.257914	0.0695478	0.507852
DAS	EFD	Halfsib	enet	NA	NA	NA	0.128248	0.0336916	0.100173	35.652	0.105208	0.15026	0.0842597	0.387634
DAS	EFD	Halfsib	ridge	NA	NA	NA	0.147812	0.00184937	0.115175	35.618	0.0979375	0.258316	0.0772195	0.508248
DAS	EfdColor	All	lm	NA	NA	NA	0.1328	0.0834233	0.101314	22.79	0.0802266	0.494102	0.0617789	0.702924
DAS	EfdColor	All	pls	NA	NA	NA	0.132344	0.0773455	0.100052	27.256	0.0805893	0.486734	0.0619297	0.697663
DAS	EfdColor	All	rf	NA	NA	NA	0.114071	0.113499	0.0870206	1008.07	0.0445107	0.95882	0.0314247	0.979193
DAS	EfdColor	All	svmRadial	NA	NA	NA	0.121881	0.945829	0.0922909	53.482	0.0572911	0.848098	0.0277397	0.920922
DAS	EfdColor	All	svmLinear	NA	NA	NA	0.137481	0.0430657	0.1055	710.25	0.0853332	0.429923	0.0559402	0.655685
DAS	EfdColor	All	pcr	NA	NA	NA	0.118495	0.0559798	0.0903611	34.28	0.107095	0.101184	0.0782056	0.318095
DAS	EfdColor	All	ridge	NA	NA	NA	0.123266	0.0768366	0.093386	120.269	0.0866718	0.403242	0.0656967	0.635013
DAS	EfdColor	All	enet	NA	NA	NA	0.114961	0.0949691	0.0874719	119.676	0.10454	0.152009	0.0763849	0.389884
DAS	EfdColor	Parent	lm	NA	NA	NA	6.77945	0.000469768	2.15146	4.055	4.89509e-15	1	3.80355e-15	1
DAS	EfdColor	Parent	pls	NA	NA	NA	0.149359	0.0354227	0.117213	4.094	0.0253455	0.860591	0.019239	0.92768
DAS	EfdColor	Parent	rf	NA	NA	NA	0.0753522	0.18506	0.0595027	54.974	0.0252929	0.956849	0.0209055	0.978187
DAS	EfdColor	Parent	svmRadial	NA	NA	NA	0.0831945	0.922182	0.0660678	3.873	0.0207215	0.94483	0.0121989	0.972024
DAS	EfdColor	Parent	pcr	NA	NA	NA	0.0821932	0.0570973	0.0647748	4.642	0.0613861	0.160434	0.0508497	0.400542
DAS	EfdColor	Parent	ridge	NA	NA	NA	0.102602	0.0413636	0.0821871	17.316	0.0349438	0.709352	0.0302755	0.84223
DAS	EfdColor	Parent	svmLinear	NA	NA	NA	0.144923	0.0354058	0.113745	33.4	0.022515	0.893738	0.011982	0.945377
DAS	EfdColor	Parent	enet	NA	NA	NA	0.0755558	0.162328	0.0594357	17.303	0.0572336	0.217579	0.0458546	0.466454
DAS	EfdColor	Halfsib	lm	NA	NA	NA	0.169888	0.0607487	0.123658	13.343	0.078206	0.525541	0.0634606	0.724942
DAS	EfdColor	Halfsib	pls	NA	NA	NA	0.167793	0.0474088	0.123182	14.939	0.0829041	0.473131	0.0671785	0.687845
DAS	EfdColor	Halfsib	rf	NA	NA	NA	0.125345	0.0772862	0.0961683	427.694	0.0454911	0.966807	0.0349296	0.983264
DAS	EfdColor	Halfsib	svmRadial	NA	NA	NA	0.131517	0.9339	0.100795	22.312	0.046036	0.921491	0.0253734	0.959943
DAS	EfdColor	Halfsib	svmLinear	NA	NA	NA	0.145004	0.0804968	0.108481	392.965	0.0806648	0.512796	0.0538937	0.716098
DAS	EfdColor	Halfsib	pcr	NA	NA	NA	0.12797	0.0611491	0.0983597	19.701	0.111483	0.0631164	0.0891925	0.25123
DAS	EfdColor	Halfsib	ridge	NA	NA	NA	0.135925	0.0795405	0.103809	70.696	0.0861028	0.420536	0.0694678	0.648487
DAS	EfdColor	Halfsib	enet	NA	NA	NA	0.123143	0.107419	0.0941559	70.238	0.103675	0.186815	0.0813943	0.432221
RBS	EFD	All	lm	NA	NA	NA	0.409497	0.0151504	0.310233	15.647	0.26409	0.265433	0.20564	0.515202
RBS	EFD	All	pls	NA	NA	NA	0.409129	0.0152627	0.310104	19.643	0.264122	0.265266	0.205691	0.51504
RBS	EFD	All	rf	NA	NA	NA	0.341029	0.0667734	0.266486	886.208	0.118403	0.977627	0.08995	0.98875
RBS	EFD	All	svmRadial	NA	NA	NA	0.353685	0.90828	0.276377	42.094	0.128164	0.900726	0.0650095	0.949066
RBS	EFD	All	pcr	NA	NA	NA	0.345021	0.0574019	0.26614	20.296	0.289731	0.114201	0.218773	0.337936
RBS	EFD	All	svmLinear	NA	NA	NA	0.412311	0.021302	0.309583	502.727	0.280188	0.204932	0.190444	0.452694
RBS	EFD	All	ridge	NA	NA	NA	0.378846	0.0261429	0.29335	62.468	0.26449	0.261003	0.204321	0.510885
RBS	EFD	All	enet	NA	NA	NA	0.346374	0.0337707	0.271172	62.236	0.292357	0.116896	0.224646	0.341901
RBS	EFD	Parent	lm	NA	NA	NA	0.715493	1.91397e-05	0.563805	3.233	0.144627	0.832671	0.114589	0.912508
RBS	EFD	Parent	pls	NA	NA	NA	0.658247	5.73381e-05	0.519224	3.226	0.149389	0.821446	0.118949	0.906336
RBS	EFD	Parent	rf	NA	NA	NA	0.299013	0.0123977	0.229167	52.299	0.134112	0.983657	0.101027	0.991795
RBS	EFD	Parent	svmRadial	NA	NA	NA	0.302552	0.938117	0.227082	3.229	0.197792	0.862912	0.108022	0.928931
RBS	EFD	Parent	enet	NA	NA	NA	0.297097	0.0317551	0.231683	10.854	0.283657	0.581766	0.223983	0.762736
RBS	EFD	Halfsib	lm	NA	NA	NA	0.434438	0.0130789	0.340367	9.383	0.267162	0.238957	0.211918	0.488832
RBS	EFD	Parent	pcr	NA	NA	NA	0.319661	0.010186	0.25203	3.427	0.262273	0.518574	0.211617	0.72012
RBS	EFD	Halfsib	pls	NA	NA	NA	0.433589	0.0133859	0.339746	10.639	0.267163	0.238966	0.211839	0.488841
RBS	EFD	Parent	ridge	NA	NA	NA	0.412861	0.00295375	0.325687	10.675	0.169122	0.784063	0.133719	0.885474
RBS	EFD	Parent	svmLinear	NA	NA	NA	0.71284	0.00596574	0.56444	19.368	0.186755	0.726965	0.100644	0.852622
RBS	EFD	Halfsib	rf	NA	NA	NA	0.35321	0.0591997	0.273758	377.979	0.116103	0.978357	0.0950358	0.98912
RBS	EFD	Halfsib	svmRadial	NA	NA	NA	0.365134	0.914852	0.284185	16.657	0.0858597	0.962754	0.0551622	0.9812
RBS	EFD	Halfsib	pcr	NA	NA	NA	0.353141	0.0751116	0.270819	11.58	0.288796	0.10848	0.228488	0.329363
RBS	EFD	Halfsib	svmLinear	NA	NA	NA	0.448441	0.00951434	0.354192	216.848	0.278275	0.221268	0.189554	0.470392
RBS	EFD	Halfsib	enet	NA	NA	NA	0.362278	0.0132487	0.282483	34.369	0.285507	0.109134	0.23339	0.330354
RBS	EFD	Halfsib	ridge	NA	NA	NA	0.400846	0.022519	0.31106	34.76	0.266782	0.235317	0.210083	0.485095
RBS	EfdColor	All	lm	NA	NA	NA	0.316127	0.315103	0.241254	22.512	0.199002	0.59163	0.149951	0.769175
RBS	EfdColor	All	pls	NA	NA	NA	0.325846	0.284876	0.24215	27.29	0.205716	0.564136	0.155408	0.75109
RBS	EfdColor	All	rf	NA	NA	NA	0.312891	0.222189	0.241029	939.702	0.114343	0.954492	0.0848705	0.976981
RBS	EfdColor	All	svmRadial	NA	NA	NA	0.353688	0.926944	0.27638	60.465	0.128166	0.900724	0.0650112	0.949065
RBS	EfdColor	All	pcr	NA	NA	NA	0.319511	0.183868	0.240158	33.691	0.287964	0.138052	0.215169	0.371553
RBS	EfdColor	All	svmLinear	NA	NA	NA	0.322762	0.294291	0.235548	917.412	0.207053	0.555429	0.141268	0.745271
RBS	EfdColor	All	ridge	NA	NA	NA	0.339931	0.197571	0.243784	112.97	0.224547	0.466174	0.170314	0.68277
RBS	EfdColor	All	enet	NA	NA	NA	0.319461	0.178303	0.244267	112.868	0.282146	0.15728	0.211044	0.396585
RBS	EfdColor	Parent	lm	NA	NA	NA	46.1685	0.00561795	14.6516	4.023	5.40453e-14	1	4.08684e-14	1
RBS	EfdColor	Parent	pls	NA	NA	NA	0.567456	0.0540866	0.423054	3.808	0.0885329	0.936892	0.0697209	0.967932
RBS	EfdColor	Parent	rf	NA	NA	NA	0.25181	0.326629	0.193978	59.882	0.116914	0.956521	0.0871383	0.978019
RBS	EfdColor	Parent	pcr	NA	NA	NA	0.251742	0.301132	0.197574	4.457	0.210305	0.663422	0.16881	0.814507
RBS	EfdColor	Parent	svmLinear	NA	NA	NA	0.61619	0.0406422	0.476793	30.908	0.163431	0.795388	0.0750727	0.891845
RBS	EfdColor	Parent	svmRadial	NA	NA	NA	0.302547	0.938698	0.227077	3.839	0.197789	0.862909	0.108017	0.928929
RBS	EfdColor	Parent	enet	NA	NA	NA	0.255422	0.276572	0.198225	17.585	0.243084	0.610506	0.19372	0.781349
RBS	EfdColor	Halfsib	pls	NA	NA	NA	0.366907	0.218213	0.286095	14.695	0.195933	0.590869	0.155468	0.76868
RBS	EfdColor	Parent	ridge	NA	NA	NA	0.34575	0.172227	0.260407	17.455	0.116887	0.8916	0.0930139	0.944246
RBS	EfdColor	Halfsib	lm	NA	NA	NA	0.367269	0.240095	0.290853	13.405	0.179828	0.650559	0.141636	0.806572
RBS	EfdColor	Halfsib	rf	NA	NA	NA	0.335982	0.152593	0.260186	416.318	0.11379	0.956647	0.0917726	0.978084
RBS	EfdColor	Halfsib	svmRadial	NA	NA	NA	0.365133	0.916137	0.284184	21.759	0.085861	0.962747	0.0551597	0.981197
RBS	EfdColor	Halfsib	pcr	NA	NA	NA	0.33667	0.153263	0.254883	19.623	0.283173	0.140438	0.227157	0.374751
RBS	EfdColor	Halfsib	svmLinear	NA	NA	NA	0.369885	0.191342	0.291409	371.241	0.196847	0.589743	0.123918	0.767948
RBS	EfdColor	Halfsib	ridge	NA	NA	NA	0.339496	0.211108	0.265742	70.251	0.213801	0.498422	0.168814	0.70599
RBS	EfdColor	Halfsib	enet	NA	NA	NA	0.341608	0.117737	0.265731	70.124	0.276041	0.162993	0.227549	0.403724
CONTROL	Shape	All	lm	NA	NA	NA	0.163185	0.000242061	0.129782	3.16	0.155221	3.5056e-06	0.12682	0.00187232
CONTROL	Shape	All	pls	NA	NA	NA	0.163185	0.000242061	0.129782	3.558	0.155221	3.5056e-06	0.12682	0.00187232
CONTROL	Shape	All	rf	NA	NA	NA	0.164447	0.00642001	0.131064	273.326	0.0667468	0.95092	0.0529732	0.975151
CONTROL	Shape	All	svmRadial	NA	NA	NA	0.166113	3.35789e-05	0.130383	11.44	0.151766	0.0347336	0.117775	0.18637
CONTROL	Shape	All	enet	NA	NA	NA	0.162422	0.0120134	0.129245	3.829	0.153718	0.0095231	0.125036	0.0975864
CONTROL	Shape	Parent	enet	NA	NA	NA	0.158449	0.0714159	0.125239	0.742	0.16943	0.000276298	0.1342	0.0166222
CONTROL	Shape	Halfsib	lm	NA	NA	NA	0.166715	0.00571768	0.133726	2.151	0.164785	0.00688888	0.135449	0.0829993
CONTROL	Shape	Parent	lm	NA	NA	NA	0.162164	0.000867349	0.125692	0.764	0.161929	0.0969181	0.126169	0.311317
CONTROL	Shape	All	pcr	NA	NA	NA	0.163185	0.000242061	0.129782	3.417	0.155221	3.5056e-06	0.12682	0.00187232
CONTROL	Shape	Parent	pcr	NA	NA	NA	0.162164	0.000867349	0.125692	0.71	0.161929	0.0969181	0.126169	0.311317
CONTROL	Shape	Halfsib	pls	NA	NA	NA	0.166715	0.00571768	0.133726	2.128	0.164785	0.00688888	0.135449	0.0829993
CONTROL	Shape	Parent	pls	NA	NA	NA	0.162164	0.000867349	0.125692	0.7	0.161929	0.0969181	0.126169	0.311317
CONTROL	Shape	Parent	rf	NA	NA	NA	0.158687	0.0087891	0.122402	17.839	0.0717445	0.958849	0.056835	0.979208
CONTROL	Shape	All	ridge	NA	NA	NA	0.16299	0.00394085	0.129739	3.736	0.154219	0.000776468	0.125697	0.0278652
CONTROL	Shape	Parent	ridge	NA	NA	NA	0.161065	0.0403416	0.125953	0.766	0.166744	0.0444949	0.13097	0.210938
CONTROL	Shape	All	svmLinear	NA	NA	NA	0.163844	0.000151104	0.129077	11.568	0.154731	0.00379114	0.124698	0.0615723
CONTROL	Shape	Parent	svmLinear	NA	NA	NA	0.164557	0.00257033	0.128535	1.226	0.167533	0.0531802	0.123272	0.230608
CONTROL	Shape	Parent	svmRadial	NA	NA	NA	0.158525	0.0117454	0.12284	1.205	0.147255	0.357623	0.111314	0.598016
CONTROL	Shape	Halfsib	rf	NA	NA	NA	0.170673	1.94631e-05	0.137748	119.36	0.0715985	0.954607	0.0574021	0.97704
CONTROL	Shape	Halfsib	enet	NA	NA	NA	0.164597	0.00478642	0.131518	2.234	0.164583	0.0209482	0.135101	0.144735
CONTROL	Shape	Halfsib	pcr	NA	NA	NA	0.166715	0.00571768	0.133726	1.96	0.164785	0.00688888	0.135449	0.0829993
CONTROL	Color	All	pls	NA	NA	NA	0.164505	0.0253185	0.130436	15.982	0.149747	0.0686111	0.11793	0.261937
CONTROL	Shape	Halfsib	ridge	NA	NA	NA	0.166172	0.00523707	0.133272	2.406	0.164631	0.00837488	0.13551	0.0915144
CONTROL	Shape	Halfsib	svmLinear	NA	NA	NA	0.166526	0.000294442	0.132421	5.246	0.166787	1.62238e-08	0.134863	-0.000127373
CONTROL	Shape	Halfsib	svmRadial	NA	NA	NA	0.171858	0.00566996	0.136427	5.146	0.154811	0.134593	0.121044	0.36687
CONTROL	Color	All	lm	NA	NA	NA	0.164723	0.0241147	0.130642	12.556	0.14989	0.0674786	0.117953	0.259766
CONTROL	Color	All	rf	NA	NA	NA	0.167249	0.00041127	0.13239	581.446	0.0663049	0.973522	0.0526224	0.986672
CONTROL	Color	All	svmRadial	NA	NA	NA	0.174996	0.0126164	0.138121	35.259	0.0955628	0.695545	0.0614678	0.833993
CONTROL	Color	All	pcr	NA	NA	NA	0.163018	0.0176434	0.129522	15.116	0.149849	0.0581113	0.117489	0.241063
CONTROL	Color	All	svmLinear	NA	NA	NA	0.164802	0.0171404	0.130198	50.792	0.149864	0.0608037	0.115521	0.246584
CONTROL	Color	All	enet	NA	NA	NA	0.162066	0.00277216	0.12908	22.013	0.153584	0.00750413	0.124827	0.0866264
CONTROL	Color	All	ridge	NA	NA	NA	0.1627	0.00416068	0.129467	21.695	0.151359	0.0364634	0.121424	0.190954
CONTROL	Color	Parent	lm	NA	NA	NA	0.289353	0.00352505	0.169705	2.221	0.136214	0.346196	0.103834	0.588384
CONTROL	Color	Parent	pls	NA	NA	NA	0.259629	0.00567801	0.166573	2.377	0.137891	0.330047	0.103507	0.574497
CONTROL	Color	Parent	rf	NA	NA	NA	0.163452	0.000141178	0.129103	33.436	0.0717285	0.959105	0.0561905	0.979339
CONTROL	Color	Parent	enet	NA	NA	NA	0.160079	0.00140818	0.124654	3.26	0.16209	0.130463	0.126442	0.361196
CONTROL	Color	Halfsib	lm	NA	NA	NA	0.172319	0.0173477	0.136073	7.382	0.153171	0.145128	0.123077	0.380957
CONTROL	Color	Parent	pcr	NA	NA	NA	0.183631	5.04663e-07	0.136989	2.213	0.148126	0.223579	0.112077	0.472842
CONTROL	Color	Halfsib	pls	NA	NA	NA	0.172551	0.0148849	0.136717	9.121	0.153525	0.140492	0.124758	0.374823
CONTROL	Color	Parent	ridge	NA	NA	NA	0.169133	0.00344921	0.129996	3.356	0.152704	0.207812	0.117285	0.455864
CONTROL	Color	Parent	svmLinear	NA	NA	NA	0.190596	0.000157685	0.135374	3.628	0.153129	0.188604	0.105647	0.434285
CONTROL	Color	Parent	svmRadial	NA	NA	NA	0.168387	0.00798936	0.13256	3.165	0.0990308	0.782884	0.0608989	0.884807
CONTROL	Color	Halfsib	rf	NA	NA	NA	0.173393	0.0139213	0.138315	247.386	0.0723452	0.971545	0.0583347	0.98567
CONTROL	Color	Halfsib	pcr	NA	NA	NA	0.167513	0.0146453	0.132259	8.882	0.156492	0.105263	0.126903	0.324443
CONTROL	Color	Halfsib	ridge	NA	NA	NA	0.165627	0.00698018	0.132035	14.23	0.162222	0.0390963	0.13359	0.197728
CONTROL	Color	Halfsib	svmLinear	NA	NA	NA	0.169023	0.017343	0.134385	21.704	0.159499	0.0784999	0.124275	0.280178
CONTROL	Color	Halfsib	svmRadial	NA	NA	NA	0.176439	0.0290981	0.14027	17.185	0.0868024	0.829531	0.0560422	0.910786
CONTROL	Color	Halfsib	enet	NA	NA	NA	0.164042	0.00567286	0.131203	14.119	0.164835	0.00870452	0.135748	0.093298
CONTROL	EFD	All	lm	NA	NA	NA	0.181263	0.0100558	0.145198	29.947	0.142142	0.155002	0.11469	0.393703
CONTROL	EFD	All	pls	NA	NA	NA	0.181306	0.0100008	0.145225	36.03	0.142118	0.155231	0.114676	0.393994
CONTROL	EFD	All	rf	NA	NA	NA	0.162223	0.00140277	0.128774	809.752	0.0614759	0.989769	0.0489878	0.994871
CONTROL	EFD	All	svmRadial	NA	NA	NA	0.16205	0.898129	0.129136	75.632	0.0527765	0.954532	0.0342566	0.977001
CONTROL	EFD	All	svmLinear	NA	NA	NA	0.191374	0.00384522	0.151788	449.858	0.153685	0.0881741	0.108427	0.296941
CONTROL	EFD	All	pcr	NA	NA	NA	0.166668	0.00181844	0.132513	39.009	0.155694	0.00407717	0.125863	0.0638527
CONTROL	EFD	All	ridge	NA	NA	NA	0.174362	0.00792125	0.138818	77.685	0.143752	0.131329	0.116012	0.362394
CONTROL	EFD	All	enet	NA	NA	NA	0.161475	0.00835731	0.127716	77.755	0.150825	0.0460946	0.121722	0.214696
CONTROL	EFD	Parent	lm	NA	NA	NA	0.355504	0.000454433	0.281394	4.649	0.0737795	0.808861	0.0595133	0.899367
CONTROL	EFD	Parent	pls	NA	NA	NA	0.348742	0.0015475	0.274121	5.13	0.0729583	0.812643	0.0607255	0.901467
CONTROL	EFD	Parent	rf	NA	NA	NA	0.160351	0.000818067	0.125584	48.04	0.0684135	0.986447	0.0533517	0.9932
CONTROL	EFD	Parent	pcr	NA	NA	NA	0.164471	0.00198318	0.131357	5.207	0.146186	0.253273	0.119441	0.503262
CONTROL	EFD	Parent	svmLinear	NA	NA	NA	0.321918	3.18309e-05	0.260994	28.07	0.076236	0.813862	0.0441461	0.902143
CONTROL	EFD	Parent	svmRadial	NA	NA	NA	0.157025	0.92284	0.123403	6.746	0.0747002	0.925863	0.0451281	0.962218
CONTROL	EFD	Parent	enet	NA	NA	NA	0.164456	0.00248556	0.129844	11.784	0.145866	0.410271	0.116166	0.640524
CONTROL	EFD	Parent	ridge	NA	NA	NA	0.225559	0.0101943	0.182067	12.307	0.0943989	0.724561	0.0801111	0.851212
CONTROL	EFD	Halfsib	lm	NA	NA	NA	0.202651	0.00601376	0.160982	16.964	0.122553	0.460566	0.102152	0.67865
CONTROL	EFD	Halfsib	pls	NA	NA	NA	0.202401	0.00611373	0.160814	19.24	0.122612	0.459976	0.102194	0.678216
CONTROL	EFD	Halfsib	rf	NA	NA	NA	0.164288	0.00347121	0.131123	349.474	0.0643638	0.988676	0.0521722	0.994322
CONTROL	EFD	Halfsib	svmRadial	NA	NA	NA	0.164541	0.926326	0.131418	35.338	0.0606055	0.937835	0.0372966	0.968419
CONTROL	EFD	Halfsib	svmLinear	NA	NA	NA	0.21599	0.00179469	0.17243	211.043	0.129512	0.391494	0.0943973	0.625694
CONTROL	EFD	Halfsib	pcr	NA	NA	NA	0.170662	0.000683659	0.136547	20.64	0.158154	0.0867559	0.131938	0.294544
CONTROL	EFD	Halfsib	ridge	NA	NA	NA	0.185723	0.00639173	0.1472	42.713	0.124695	0.454518	0.102123	0.674179
CONTROL	EFD	Halfsib	enet	NA	NA	NA	0.162417	0.0215705	0.128525	41.996	0.154045	0.217938	0.126305	0.466838
CONTROL	ShapeColor	All	lm	NA	NA	NA	0.167219	0.0181917	0.131423	13.972	0.149877	0.0700411	0.117193	0.264653
CONTROL	ShapeColor	All	pls	NA	NA	NA	0.166915	0.0185361	0.131151	17.94	0.150239	0.0667403	0.11759	0.258341
CONTROL	ShapeColor	All	rf	NA	NA	NA	0.166541	0.00031905	0.131564	632.536	0.0655087	0.971895	0.0517719	0.985848
CONTROL	ShapeColor	All	svmRadial	NA	NA	NA	0.1719	0.0301425	0.136158	38.626	0.0770767	0.845158	0.0489649	0.919325
CONTROL	ShapeColor	All	svmLinear	NA	NA	NA	0.16479	0.023733	0.12897	59.977	0.153251	0.0452141	0.116559	0.212636
CONTROL	ShapeColor	All	pcr	NA	NA	NA	0.164633	0.00742007	0.130861	17.24	0.150821	0.0456939	0.119984	0.213761
CONTROL	ShapeColor	All	ridge	NA	NA	NA	0.163191	0.00369992	0.129338	26.021	0.150934	0.0413591	0.120895	0.203369
CONTROL	ShapeColor	All	enet	NA	NA	NA	0.162367	0.00165076	0.128976	25.914	0.153011	0.0143629	0.12398	0.119845
CONTROL	ShapeColor	Parent	lm	NA	NA	NA	0.257438	0.000963871	0.166881	2.505	0.135101	0.355923	0.0999183	0.596593
CONTROL	ShapeColor	Parent	pls	NA	NA	NA	0.248483	0.00261394	0.161292	2.729	0.140856	0.297636	0.104763	0.545561
CONTROL	ShapeColor	Parent	rf	NA	NA	NA	0.163942	0.00165895	0.128544	37.602	0.0702673	0.962675	0.0548482	0.98116
CONTROL	ShapeColor	Parent	svmRadial	NA	NA	NA	0.164727	0.0173732	0.129463	3.829	0.0893217	0.851795	0.0538022	0.922927
CONTROL	ShapeColor	Parent	enet	NA	NA	NA	0.160765	0.002349	0.125716	4.015	0.16226	0.11509	0.127486	0.339249
CONTROL	ShapeColor	Halfsib	lm	NA	NA	NA	0.171628	0.0300636	0.135696	8.102	0.150376	0.177206	0.121333	0.420959
CONTROL	ShapeColor	Parent	pcr	NA	NA	NA	0.18055	0.00540355	0.138682	2.579	0.149081	0.222049	0.111431	0.471221
CONTROL	ShapeColor	Halfsib	pls	NA	NA	NA	0.171198	0.0270131	0.135951	10.176	0.15182	0.16192	0.124067	0.402393
CONTROL	ShapeColor	Parent	ridge	NA	NA	NA	0.172965	0.0118647	0.13266	4.127	0.152089	0.210759	0.116869	0.459085
CONTROL	ShapeColor	Parent	svmLinear	NA	NA	NA	0.203199	0.00465138	0.15154	4.187	0.15251	0.19304	0.105035	0.439363
CONTROL	ShapeColor	Halfsib	rf	NA	NA	NA	0.171887	0.00709979	0.136868	271.187	0.0707309	0.97464	0.0569992	0.987239
CONTROL	ShapeColor	Halfsib	svmRadial	NA	NA	NA	0.17204	0.0328942	0.136145	18.746	0.0723515	0.896065	0.0448105	0.946607
CONTROL	ShapeColor	Halfsib	enet	NA	NA	NA	0.164447	0.00334516	0.131301	16.489	0.164344	0.0133795	0.134929	0.11567
CONTROL	ShapeColor	Halfsib	pcr	NA	NA	NA	0.169643	0.00387072	0.13442	9.885	0.162193	0.0428453	0.133265	0.206991
CONTROL	ShapeColor	Halfsib	ridge	NA	NA	NA	0.166582	0.00609852	0.132027	16.403	0.161194	0.0507473	0.131995	0.225272
CONTROL	ShapeColor	Halfsib	svmLinear	NA	NA	NA	0.167161	0.0331582	0.130813	28.981	0.160122	0.0816129	0.122909	0.28568
CONTROL	EfdColor	All	lm	NA	NA	NA	0.18957	0.0193364	0.151027	42.703	0.13574	0.23283	0.108659	0.482524
CONTROL	EfdColor	All	pls	NA	NA	NA	0.18645	0.0176957	0.148354	48.884	0.13627	0.225125	0.108447	0.474473
CONTROL	EfdColor	All	rf	NA	NA	NA	0.162345	0.00177231	0.129191	958.618	0.0618129	0.991026	0.0489776	0.995503
CONTROL	EfdColor	All	svmRadial	NA	NA	NA	0.162051	0.927971	0.129138	104.174	0.0527831	0.954492	0.0342556	0.976981
CONTROL	EfdColor	All	svmLinear	NA	NA	NA	0.186635	0.0203601	0.147513	700.46	0.145366	0.164762	0.10087	0.405909
CONTROL	EfdColor	All	pcr	NA	NA	NA	0.164988	0.000644228	0.130429	60.86	0.153468	0.0158948	0.123343	0.126075
CONTROL	EfdColor	All	ridge	NA	NA	NA	0.175391	0.00970698	0.139185	138.074	0.139663	0.178774	0.111588	0.422816
CONTROL	EfdColor	All	enet	NA	NA	NA	0.161054	0.0144663	0.127438	136.259	0.149302	0.0684095	0.120598	0.261552
CONTROL	EfdColor	Parent	pls	NA	NA	NA	0.485239	0.0189405	0.382922	6.183	0.0615894	0.866457	0.0500661	0.930836
CONTROL	EfdColor	Parent	lm	NA	NA	NA	31.3581	5.85566e-06	10.6028	6.412	1.92305e-14	1	1.52367e-14	1
CONTROL	EfdColor	Parent	rf	NA	NA	NA	0.160402	0.000256256	0.125597	56.615	0.0699206	0.979935	0.0539063	0.989917
CONTROL	EfdColor	Parent	svmRadial	NA	NA	NA	0.157035	0.925945	0.123411	8.715	0.0747134	0.925793	0.045132	0.962181
CONTROL	EfdColor	Parent	enet	NA	NA	NA	0.166904	0.00516663	0.132049	19.705	0.143544	0.42938	0.113849	0.655271
CONTROL	EfdColor	Parent	pcr	NA	NA	NA	0.170279	0.00303631	0.134453	6.827	0.140593	0.334846	0.112588	0.578659
CONTROL	EfdColor	Parent	ridge	NA	NA	NA	0.2425	0.0214319	0.196099	20.723	0.0902359	0.742625	0.0759962	0.861757
CONTROL	EfdColor	Parent	svmLinear	NA	NA	NA	0.425633	0.0183101	0.341044	23.806	0.0775091	0.79949	0.037742	0.894142
CONTROL	EfdColor	Halfsib	lm	NA	NA	NA	0.232982	0.0162906	0.176362	23.7	0.106416	0.594641	0.0863487	0.771129
CONTROL	EfdColor	Halfsib	pls	NA	NA	NA	0.225042	0.00968664	0.171619	25.976	0.110088	0.561711	0.0873021	0.749474
CONTROL	EfdColor	Halfsib	rf	NA	NA	NA	0.164009	0.00554516	0.130575	410.272	0.0648929	0.990517	0.0525984	0.995247
CONTROL	EfdColor	Halfsib	svmRadial	NA	NA	NA	0.164541	0.929303	0.131416	49.264	0.0606044	0.937843	0.0372975	0.968423
CONTROL	EfdColor	Halfsib	pcr	NA	NA	NA	0.169102	0.00150493	0.13477	32.771	0.161303	0.0531827	0.13335	0.230614
CONTROL	EfdColor	Halfsib	svmLinear	NA	NA	NA	0.247533	0.000611127	0.188237	261.449	0.106493	0.585312	0.0704238	0.765057
CONTROL	EfdColor	Halfsib	ridge	NA	NA	NA	0.187994	0.00932906	0.146765	78.277	0.119797	0.496109	0.0955676	0.70435
CONTROL	EfdColor	Halfsib	enet	NA	NA	NA	0.162673	0.022542	0.128423	79.408	0.152321	0.226794	0.125305	0.476229
CONTROL	All	All	pls	NA	NA	NA	0.18734	0.0166292	0.147737	53.151	0.135246	0.233887	0.106483	0.483618
CONTROL	All	All	lm	NA	NA	NA	0.191126	0.0179509	0.152532	44.164	0.134497	0.244672	0.107902	0.494643
CONTROL	All	All	rf	NA	NA	NA	0.162092	0.00289554	0.128878	955.851	0.0619766	0.988814	0.0492136	0.994391
CONTROL	All	All	svmRadial	NA	NA	NA	0.162051	0.927974	0.129138	106.057	0.0527831	0.954492	0.0342557	0.976981
CONTROL	All	All	svmLinear	NA	NA	NA	0.190118	0.0179438	0.150776	741.657	0.143952	0.171929	0.100758	0.414643
CONTROL	All	All	pcr	NA	NA	NA	0.165038	0.000595084	0.130458	62.71	0.153302	0.0170653	0.123408	0.130634
CONTROL	All	All	ridge	NA	NA	NA	0.176405	0.00781013	0.140033	142.306	0.139505	0.180848	0.111751	0.425262
CONTROL	All	All	enet	NA	NA	NA	0.161198	0.0135982	0.127529	141.539	0.149233	0.0692718	0.120514	0.263195
CONTROL	All	Parent	lm	NA	NA	NA	9.75585	0.0117134	2.41419	6.354	3.99939e-14	1	2.89388e-14	1
CONTROL	All	Parent	pls	NA	NA	NA	0.446133	0.0150984	0.351598	6.215	0.0746487	0.803983	0.0558802	0.896651
CONTROL	All	Parent	rf	NA	NA	NA	0.159712	0.000155251	0.125219	56.952	0.0666325	0.979828	0.0521276	0.989863
CONTROL	All	Parent	pcr	NA	NA	NA	0.170718	0.000702758	0.134573	6.897	0.146886	0.249496	0.117648	0.499496
CONTROL	All	Parent	svmLinear	NA	NA	NA	0.344255	0.00409476	0.274164	20.88	0.125242	0.538631	0.0597774	0.733915
CONTROL	All	Parent	svmRadial	NA	NA	NA	0.157036	0.925436	0.123412	8.502	0.0747129	0.925788	0.0451316	0.962179
CONTROL	All	Parent	enet	NA	NA	NA	0.163843	4.78448e-05	0.130656	20.22	0.145711	0.368628	0.116642	0.607148
CONTROL	All	Parent	ridge	NA	NA	NA	0.228527	0.020658	0.186754	19.869	0.100141	0.682953	0.0836861	0.82641
CONTROL	All	Halfsib	lm	NA	NA	NA	0.23878	0.0195377	0.178671	24.662	0.105264	0.605847	0.0849141	0.778362
CONTROL	All	Halfsib	pls	NA	NA	NA	0.22981	0.00775269	0.175558	28.228	0.108563	0.575023	0.0872439	0.758303
CONTROL	All	Halfsib	rf	NA	NA	NA	0.164285	0.00434388	0.131133	406.194	0.0658144	0.989953	0.0528747	0.994964
CONTROL	All	Halfsib	svmRadial	NA	NA	NA	0.164541	0.929281	0.131416	49.066	0.0606046	0.937846	0.0372981	0.968424
CONTROL	All	Halfsib	svmLinear	NA	NA	NA	0.240406	0.00181241	0.186065	269.883	0.106543	0.585669	0.0704983	0.76529
CONTROL	All	Halfsib	pcr	NA	NA	NA	0.168242	0.00335736	0.134188	35.107	0.16082	0.0585138	0.132506	0.241896
CONTROL	All	Halfsib	ridge	NA	NA	NA	0.189586	0.00743832	0.147428	84.067	0.119218	0.50279	0.0947364	0.709077
CONTROL	All	Halfsib	enet	NA	NA	NA	0.162811	0.0216119	0.128539	85.384	0.151896	0.236552	0.124925	0.486366
VSE	Shape	All	gbm	50	9	NA	16.8509	0.26154	12.8916	55.668	16.8955	0.461309	13.7032	0.679198
VSE	Shape	Parent	gbm	150	5	NA	15.2907	0.300092	11.4086	5.947	5.36711	0.832993	4.03895	0.912684
VSE	Shape	Halfsib	gbm	50	9	NA	17.2585	0.268592	13.2886	29.182	17.0615	0.434599	13.4565	0.659241
VSE	Color	All	gbm	100	5	NA	16.3011	0.3035	12.2869	313.607	9.23752	0.855265	7.30044	0.924805
VSE	Color	Parent	gbm	150	9	NA	17.199	0.142367	12.6552	29.159	3.80057	0.918299	2.78744	0.958279
VSE	Color	Halfsib	gbm	150	1	NA	17.1358	0.263538	13.0292	168.85	16.0428	0.561033	11.367	0.749021
VSE	EFD	All	gbm	100	9	NA	18.9927	0.0935984	14.5294	748.971	19.6208	0.300381	15.1903	0.54807
VSE	EFD	Parent	gbm	150	1	NA	19.2096	0.026937	14.1377	70.895	11.0475	0.229929	8.68965	0.479509
VSE	ShapeColor	All	gbm	150	5	NA	14.4292	0.452258	10.8569	357.468	5.68527	0.94536	4.51039	0.972296
VSE	ShapeColor	Parent	gbm	50	9	NA	15.9224	0.226845	11.7084	32.812	8.41093	0.542045	5.52326	0.736237
VSE	EFD	Halfsib	gbm	150	1	NA	18.985	0.108311	14.7748	382.835	16.2315	0.585112	12.8713	0.764926
VSE	ShapeColor	Halfsib	gbm	150	9	NA	15.1869	0.423003	11.5163	191.069	2.63146	0.989442	1.75784	0.994707
RET	Shape	All	gbm	150	1	NA	3.70622	0.0572517	2.94728	55.611	3.20675	0.166598	2.64579	0.408165
RET	Shape	Parent	gbm	50	5	NA	3.68648	0.109336	2.9813	6.051	2.40384	0.583867	1.7127	0.764112
RET	Shape	Halfsib	gbm	50	5	NA	3.66241	0.0745483	2.87136	29.132	2.81631	0.621359	2.08259	0.788263
RET	Color	All	gbm	100	1	NA	3.69397	0.0632354	2.89367	314.972	3.34592	0.0573335	2.73637	0.239444
RET	Color	Parent	gbm	100	5	NA	3.4955	0.198388	2.63342	29.035	0.986926	0.939213	0.60383	0.96913
RET	Color	Halfsib	gbm	50	1	NA	3.71843	0.0374401	2.95143	166.26	3.54956	0.269016	2.78128	0.518667
VSE	EfdColor	All	gbm	150	9	NA	16.6595	0.271204	12.7154	1049.27	2.10151	0.993289	1.46803	0.996639
RET	ShapeColor	All	gbm	50	5	NA	3.62622	0.101494	2.85427	353.134	2.53599	0.498341	2.08617	0.705933
RET	ShapeColor	Parent	gbm	100	5	NA	3.49073	0.196614	2.77056	32.835	2.14359	0.707119	1.57144	0.840904
VSE	EfdColor	Parent	gbm	150	1	NA	18.6954	0.0480927	14.0365	88.004	11.2208	0.208474	8.94673	0.45659
RET	ShapeColor	Halfsib	gbm	150	1	NA	3.74755	0.0538697	2.93555	188.409	3.45343	0.341179	2.7136	0.584105
TYP	Shape	All	gbm	50	1	NA	0.104508	0.206	0.0786516	55.618	0.0873478	0.246387	0.0624295	0.496374
TYP	Shape	Parent	gbm	150	5	NA	0.0978787	0.151521	0.0767721	6.106	0.0791091	0.707466	0.0577974	0.84111
TYP	Shape	Halfsib	gbm	50	1	NA	0.104838	0.243406	0.0791594	29.059	0.0754962	0.432702	0.0586639	0.657801
VSE	EfdColor	Halfsib	gbm	150	1	NA	17.2602	0.253251	13.1475	540.843	13.5073	0.712219	10.0774	0.843931
TYP	Color	All	gbm	150	9	NA	0.0994873	0.289117	0.075209	315.324	0.0216188	0.961854	0.0157171	0.980742
TYP	Color	Parent	gbm	100	9	NA	0.0793903	0.412256	0.0602108	29.175	0.0348703	0.928232	0.0201268	0.963448
TYP	Color	Halfsib	gbm	150	5	NA	0.112677	0.169749	0.0861181	166.207	0.0743974	0.476694	0.0603102	0.69043
TYP	ShapeColor	All	gbm	50	9	NA	0.0886546	0.428614	0.0650154	353.187	0.048327	0.805026	0.0346393	0.897232
TYP	ShapeColor	Parent	gbm	150	5	NA	0.0708248	0.530144	0.054972	33.096	0.0187188	0.98161	0.0106282	0.990762
VSE	All	All	gbm	150	5	NA	15.3673	0.378796	11.6808	1090.02	4.00351	0.974865	3.19377	0.987353
TYP	ShapeColor	Halfsib	gbm	100	5	NA	0.0978712	0.346148	0.0734737	188.523	0.0338895	0.903466	0.0247913	0.950508
RW	Shape	All	gbm	50	1	NA	0.019626	0.487114	0.0139531	55.761	0.0150499	0.532355	0.0118996	0.729626
RW	Shape	Parent	gbm	50	1	NA	0.0155811	0.542536	0.0117324	6.042	0.0131695	0.737602	0.0106202	0.858837
RW	Shape	Halfsib	gbm	50	1	NA	0.0214231	0.45474	0.0149651	29.258	0.0157983	0.558612	0.0124081	0.747404
VSE	All	Parent	gbm	150	1	NA	17.1915	0.135998	13.1496	87.93	7.85671	0.5996	5.96151	0.774339
RW	Color	All	gbm	150	5	NA	0.025137	0.180549	0.0192261	315.426	0.0121279	0.736972	0.00964855	0.858471
RW	Color	Parent	gbm	100	9	NA	0.0208134	0.201975	0.0163749	29.007	0.00481778	0.96821	0.00373082	0.983977
VSE	All	Halfsib	gbm	50	5	NA	15.9806	0.359909	12.3607	555.996	8.60509	0.892398	6.68316	0.944668
RW	Color	Halfsib	gbm	50	9	NA	0.0271146	0.147465	0.0207054	169.811	0.0112524	0.821989	0.008773	0.906636
RW	ShapeColor	All	gbm	50	5	NA	0.0187734	0.528604	0.0134789	353.538	0.0114894	0.730579	0.00868028	0.854739
RW	ShapeColor	Parent	gbm	150	1	NA	0.0141778	0.622173	0.010613	32.972	0.00783242	0.885818	0.00633713	0.941179
RW	ShapeColor	Halfsib	gbm	50	9	NA	0.0209313	0.481116	0.0146909	189.034	0.00832203	0.882683	0.00657981	0.939512
RET	EFD	All	gbm	50	5	NA	3.79865	0.0317637	3.02372	755.102	3.16141	0.213924	2.545	0.462519
RET	EFD	Parent	gbm	50	1	NA	3.80531	0.0311559	3.05739	68.384	2.59894	0.550037	1.95621	0.741645
RET	EFD	Halfsib	gbm	100	1	NA	3.7062	0.0470772	2.94661	382.139	3.30282	0.46963	2.53993	0.685296
DEV	Shape	All	gbm	50	1	NA	4.13847	0.0398404	3.32683	55.591	3.71561	0.0873633	3.03248	0.295573
DEV	Shape	Parent	gbm	50	1	NA	3.86107	0.0489605	3.09104	6.038	3.41721	0.0240323	2.52266	0.155024
RET	EfdColor	All	gbm	50	5	NA	3.68647	0.0730461	2.91915	1058.24	2.95005	0.272013	2.34848	0.521549
DEV	Shape	Halfsib	gbm	100	1	NA	4.28107	0.0385264	3.47546	29.181	3.72047	0.210464	3.08106	0.458764
DEV	Color	All	gbm	150	1	NA	3.96669	0.119043	3.26239	313.952	3.279	0.314831	2.76941	0.561098
RET	EfdColor	Parent	gbm	50	9	NA	3.81608	0.053956	3.06926	87.336	2.84329	0.3907	2.08653	0.62506
DEV	Color	Parent	gbm	150	1	NA	3.54176	0.191716	2.84472	28.538	2.06253	0.698364	1.60747	0.835682
DEV	Color	Halfsib	gbm	100	1	NA	4.04595	0.129282	3.35321	169.626	3.57079	0.236781	3.0133	0.486602
RET	EfdColor	Halfsib	gbm	150	1	NA	3.71321	0.0655232	2.95478	543.084	3.27161	0.457654	2.52717	0.676501
DEV	ShapeColor	All	gbm	50	5	NA	3.93301	0.139274	3.15379	351.633	3.49835	0.196198	2.9063	0.442942
DEV	ShapeColor	Parent	gbm	150	1	NA	3.46452	0.226301	2.7706	32.294	2.16572	0.621916	1.64175	0.788616
DEV	ShapeColor	Halfsib	gbm	100	1	NA	4.04736	0.133293	3.35321	188.316	3.50547	0.270995	2.90574	0.520572
RET	All	All	gbm	50	5	NA	3.63343	0.0915345	2.85083	1094.64	2.10813	0.708516	1.73531	0.841734
RET	All	Parent	gbm	150	1	NA	3.59959	0.139375	2.7783	87.51	2.84199	0.398812	2.07203	0.631515
RET	All	Halfsib	gbm	150	1	NA	3.6428	0.0838647	2.8871	558.598	3.24366	0.497199	2.50002	0.705123
DBS	Shape	All	gbm	50	1	NA	0.0762158	0.0226814	0.0452985	56.124	0.0462175	0.128235	0.035167	0.358099
DBS	Shape	Parent	gbm	150	9	NA	0.0475431	0.212204	0.032734	6.175	0.026151	0.643342	0.0179965	0.802086
DBS	Shape	Halfsib	gbm	50	1	NA	0.0852884	0.00793924	0.049666	29.836	0.0670055	0.0975554	0.0465526	0.312339
DBS	Color	All	gbm	100	9	NA	0.0752959	0.0797629	0.0430628	317.045	0.0275678	0.701856	0.0217246	0.837769
DBS	Color	Parent	gbm	150	5	NA	0.0497901	0.16084	0.0349146	29.694	0.0268951	0.648068	0.0195597	0.805027
DBS	Color	Halfsib	gbm	50	9	NA	0.0843584	0.0477622	0.0481786	172.698	0.0382879	0.750562	0.0263113	0.86635
TYP	EFD	All	gbm	150	1	NA	0.11601	0.0542728	0.0881328	753.678	0.0869385	0.322158	0.065724	0.56759
TYP	EFD	Parent	gbm	150	1	NA	0.102867	0.0562075	0.0812234	68.956	0.0477019	0.909776	0.0368306	0.953822
DBS	ShapeColor	All	gbm	50	5	NA	0.0733323	0.101209	0.0420379	357.193	0.0346766	0.507539	0.0260493	0.712418
DBS	ShapeColor	Parent	gbm	100	9	NA	0.0451472	0.270483	0.0310483	33.524	0.0106098	0.943888	0.00703696	0.971539
TYP	EFD	Halfsib	gbm	50	9	NA	0.118291	0.0711755	0.0927142	382.27	0.0824518	0.360869	0.0663576	0.600724
DBS	ShapeColor	Halfsib	gbm	100	9	NA	0.085629	0.0512888	0.049994	189.431	0.0371116	0.759669	0.0240659	0.87159
DAS	Shape	All	gbm	150	9	NA	0.130442	0.0112752	0.0991045	56.125	0.108081	0.149841	0.0790801	0.387092
DAS	Shape	Parent	gbm	150	5	NA	0.0834669	0.0825871	0.0653894	6.217	0.0597528	0.142889	0.0503418	0.378006
DAS	Shape	Halfsib	gbm	100	9	NA	0.143226	0.00190862	0.10878	29.459	0.105276	0.161954	0.0833424	0.402435
DAS	Color	All	gbm	50	9	NA	0.11152	0.162719	0.0842222	316.017	0.0585771	0.763303	0.043021	0.873672
DAS	Color	Parent	gbm	150	9	NA	0.0672879	0.337398	0.0510328	29.56	0.00982481	0.980436	0.00750419	0.99017
DAS	Color	Halfsib	gbm	50	5	NA	0.12883	0.0677382	0.0981083	168.606	0.105307	0.127668	0.0816043	0.357307
TYP	EfdColor	All	gbm	50	5	NA	0.10378	0.218559	0.0779742	1054.86	0.0562672	0.731554	0.0434202	0.855309
DAS	ShapeColor	All	gbm	150	9	NA	0.116597	0.117756	0.084837	366.883	0.100964	0.208085	0.0728106	0.456163
DAS	ShapeColor	Parent	gbm	100	9	NA	0.0672454	0.334747	0.0504303	33.458	0.0153118	0.956392	0.0110081	0.977953
TYP	EfdColor	Parent	gbm	150	1	NA	0.088586	0.272091	0.0676149	92.612	0.0404849	0.905735	0.0290721	0.951701
DAS	ShapeColor	Halfsib	gbm	50	5	NA	0.127801	0.0768988	0.0946622	194.452	0.0945837	0.320174	0.0737332	0.56584
RBS	Shape	All	gbm	50	1	NA	0.320482	0.172807	0.248557	56.57	0.271301	0.223562	0.205752	0.472824
RBS	Shape	Parent	gbm	150	5	NA	0.297218	0.0966689	0.235471	6.567	0.296458	0.382146	0.231309	0.61818
TYP	EfdColor	Halfsib	gbm	50	5	NA	0.112123	0.147993	0.0869211	547.301	0.0546953	0.725538	0.0438681	0.851785
RBS	Shape	Halfsib	gbm	50	1	NA	0.326594	0.193548	0.254671	29.829	0.238902	0.381229	0.195244	0.617437
RBS	Color	All	gbm	150	9	NA	0.298482	0.294324	0.230397	320.139	0.0621412	0.966582	0.0471212	0.983149
RBS	Color	Parent	gbm	100	9	NA	0.232784	0.402857	0.179866	29.768	0.101243	0.924007	0.0643027	0.961253
RBS	Color	Halfsib	gbm	150	5	NA	0.337486	0.177589	0.261365	170.142	0.225314	0.47609	0.18693	0.689992
RBS	ShapeColor	All	gbm	100	9	NA	0.277847	0.383768	0.21115	362.967	0.141058	0.830221	0.105563	0.911165
TYP	All	All	gbm	150	1	NA	0.0952038	0.341715	0.069912	1094.47	0.0652252	0.597912	0.0473038	0.773248
RBS	ShapeColor	Parent	gbm	150	5	NA	0.205684	0.529026	0.163611	34.551	0.0529364	0.980056	0.0302055	0.989978
RBS	ShapeColor	Halfsib	gbm	150	1	NA	0.295913	0.337959	0.225225	192.22	0.189395	0.629674	0.151418	0.79352
RAS	Shape	All	gbm	50	1	NA	0.0220537	0.242926	0.0166597	56.003	0.0189871	0.242839	0.0140107	0.492787
RAS	Shape	Parent	gbm	150	5	NA	0.0232494	0.149757	0.0181229	6.276	0.0240371	0.434952	0.0185688	0.659509
RAS	Shape	Halfsib	gbm	50	1	NA	0.0215868	0.273757	0.0162747	29.48	0.0164171	0.452082	0.0124189	0.672371
TYP	All	Parent	gbm	150	5	NA	0.0822423	0.371676	0.0649408	88.632	0.0281807	0.95584	0.0146598	0.977671
RAS	Color	All	gbm	150	9	NA	0.0211046	0.312809	0.015754	315.692	0.005123	0.956035	0.00372262	0.977771
RAS	Color	Parent	gbm	150	5	NA	0.0184007	0.441658	0.0138645	29.622	0.00688085	0.95034	0.00327831	0.974854
TYP	All	Halfsib	gbm	50	1	NA	0.101756	0.292426	0.0759332	564.373	0.0694008	0.558453	0.0542377	0.747297
RAS	Color	Halfsib	gbm	50	9	NA	0.0229957	0.181263	0.0173585	167.094	0.0101164	0.839315	0.00770776	0.916142
RAS	ShapeColor	All	gbm	150	5	NA	0.0190855	0.434991	0.0141103	353.946	0.0073286	0.901029	0.00561511	0.949225
RAS	ShapeColor	Parent	gbm	150	9	NA	0.0163015	0.560626	0.0122808	33.664	0.00496823	0.976173	0.00247809	0.988014
RAS	ShapeColor	Halfsib	gbm	100	1	NA	0.020152	0.367072	0.0144633	191.595	0.0140673	0.61388	0.0102795	0.783505
RW	EFD	All	gbm	50	9	NA	0.025672	0.125737	0.0195961	752.383	0.0107172	0.816671	0.00831478	0.903698
RW	EFD	Parent	gbm	150	5	NA	0.0225442	0.0860751	0.0182385	68.929	0.00169171	0.995418	0.00118814	0.997706
RW	EFD	Halfsib	gbm	50	9	NA	0.0281928	0.0816088	0.0214891	383.158	0.00862894	0.899314	0.00679404	0.948322
RW	EfdColor	All	gbm	150	5	NA	0.0248098	0.195836	0.0190935	1054.93	0.00942525	0.849405	0.00764024	0.921632
RW	EfdColor	Parent	gbm	150	5	NA	0.0214697	0.15024	0.0170528	87.701	0.00170789	0.994957	0.0011348	0.997475
RW	EfdColor	Halfsib	gbm	100	5	NA	0.0274294	0.140443	0.0213471	545.422	0.0175621	0.48026	0.0141058	0.693008
RW	All	All	gbm	100	1	NA	0.0189721	0.520065	0.0135047	1094.94	0.0134216	0.631359	0.0102858	0.794581
RW	All	Parent	gbm	50	5	NA	0.014881	0.58969	0.0113602	87.905	0.00245392	0.98906	0.0018147	0.994515
RW	All	Halfsib	gbm	50	9	NA	0.0206252	0.494152	0.014708	562.958	0.0065564	0.93029	0.00501379	0.964516
DEV	EFD	All	gbm	150	5	NA	4.28738	0.0368312	3.52148	750.295	2.62183	0.663863	2.16232	0.814778
DEV	EFD	Parent	gbm	150	9	NA	4.21354	0.00541393	3.38941	67.794	2.45439	0.562964	1.85978	0.750309
DEV	EFD	Halfsib	gbm	50	1	NA	4.5269	0.0152049	3.84651	382.034	2.26814	0.8016	1.8531	0.895321
DEV	EfdColor	All	gbm	150	9	NA	4.10562	0.102318	3.31784	1050.16	3.47038	0.221869	2.9133	0.47103
DEV	EfdColor	Parent	gbm	150	5	NA	4.00219	0.0595366	3.26715	86.043	2.41544	0.582025	1.83735	0.762906
DEV	EfdColor	Halfsib	gbm	100	9	NA	4.23327	0.0894302	3.53897	542.389	1.45081	0.912615	1.17535	0.955309
DEV	All	All	gbm	50	1	NA	3.95727	0.115144	3.23513	1087.47	3.47271	0.217097	2.90081	0.465937
DEV	All	Parent	gbm	50	9	NA	3.78341	0.098672	3.02857	86.094	2.50134	0.551943	1.8837	0.742929
DEV	All	Halfsib	gbm	100	1	NA	4.20488	0.0817873	3.46008	558.166	3.41917	0.320548	2.8024	0.566169
DBS	EFD	All	gbm	100	5	NA	0.082716	0.00329567	0.05203	765.107	0.0470544	0.110535	0.0355664	0.332468
DBS	EFD	Parent	gbm	50	9	NA	0.0539221	0.0328443	0.0391007	68.885	0.0329896	0.404687	0.0248466	0.63615
DBS	EFD	Halfsib	gbm	50	5	NA	0.0939818	0.0190177	0.0567912	391.478	0.0631448	0.206568	0.045081	0.454497
DBS	EfdColor	All	gbm	50	5	NA	0.0772361	0.0332492	0.0466031	1071.26	0.0298229	0.67162	0.0230744	0.819524
DBS	EfdColor	Parent	gbm	50	1	NA	0.0521894	0.0442071	0.0372002	88.559	0.0325572	0.4494	0.025717	0.670373
DBS	EfdColor	Halfsib	gbm	100	5	NA	0.0913707	0.0049415	0.0550237	548.574	0.0342803	0.808597	0.0216089	0.89922
RAS	EFD	All	gbm	150	1	NA	0.024358	0.0963997	0.018629	756.704	0.0162477	0.511346	0.0124567	0.715085
RAS	EFD	Parent	gbm	50	9	NA	0.0231972	0.126362	0.0180697	69.092	0.0126614	0.897244	0.00774386	0.94723
RAS	EFD	Halfsib	gbm	100	1	NA	0.0246281	0.0754287	0.0190573	384.004	0.0159331	0.533217	0.0125587	0.730217
RAS	EfdColor	All	gbm	50	9	NA	0.0219746	0.250046	0.016653	1060.51	0.00937376	0.863795	0.00651801	0.929406
RAS	EfdColor	Parent	gbm	50	9	NA	0.0205893	0.299637	0.0158413	88.488	0.0108241	0.889244	0.00663472	0.942997
RAS	EfdColor	Halfsib	gbm	50	5	NA	0.0233585	0.161114	0.0176069	545.638	0.0109303	0.790959	0.00887817	0.889359
VSE	Color	All	lasso	NA	NA	0.9	16.278	0.317542	12.5983	33.783	16.049	0.479759	12.9929	0.692646
VSE	Color	Parent	lasso	NA	NA	0.1	16.5381	0.169811	12.3356	5.209	12.9451	0.0277053	9.69512	0.166449
VSE	Shape	All	lasso	NA	NA	0.9	17.0903	0.231642	13.5334	4.809	19.3838	0.252305	15.7432	0.5023
VSE	Shape	Halfsib	lasso	NA	NA	0.9	17.0993	0.26697	13.6402	2.633	18.5429	0.323497	15.1516	0.568768
VSE	Shape	Parent	lasso	NA	NA	0.9	16.9225	0.127069	12.5952	0.891	12.8294	0.0929797	10.5244	0.304926
VSE	Color	Halfsib	lasso	NA	NA	0.5	15.9559	0.369736	12.3764	21.042	14.8102	0.571547	11.5961	0.756007
VSE	ShapeColor	All	lasso	NA	NA	0.9	14.7105	0.436826	11.6649	38.806	14.9126	0.55854	11.7295	0.747355
RET	Shape	All	lasso	NA	NA	0.9	3.76179	0.0202742	2.99466	4.892	3.41096	0.0362691	2.77572	0.190445
RET	Shape	Halfsib	lasso	NA	NA	0.5	3.68161	0.0418288	2.89324	2.825	3.86894	0.100177	2.92605	0.316508
RET	Shape	Parent	lasso	NA	NA	0.5	3.82566	0.0138784	3.09695	0.865	3.41869	0.0306236	2.63893	0.174996
VSE	ShapeColor	Halfsib	lasso	NA	NA	0.1	14.4612	0.475578	11.4025	23.361	14.7399	0.579843	11.5164	0.761474
VSE	ShapeColor	Parent	lasso	NA	NA	0.1	15.3581	0.278013	11.8698	6.876	11.8697	0.131045	9.40438	0.362001
RET	Color	All	lasso	NA	NA	0.5	3.59475	0.116869	2.83505	34.03	3.25223	0.123102	2.58389	0.35086
RET	Color	Halfsib	lasso	NA	NA	0.1	3.6199	0.0920851	2.86667	21.137	3.65529	0.197159	2.88643	0.444026
RET	Color	Parent	lasso	NA	NA	0.1	3.60803	0.184359	2.83013	5.569	2.77173	0.382375	2.18284	0.618364
RET	ShapeColor	All	lasso	NA	NA	0.9	3.61982	0.121004	2.86009	40.288	3.26923	0.0996111	2.60945	0.315612
RET	ShapeColor	Halfsib	lasso	NA	NA	0.9	3.69775	0.108942	2.84949	24.286	3.55292	0.237969	2.77732	0.487821
RET	ShapeColor	Parent	lasso	NA	NA	0.1	3.75804	0.148882	2.90987	6.541	2.79132	0.370928	2.13575	0.609038
TYP	Color	All	lasso	NA	NA	0.9	0.0870092	0.456072	0.0663186	34.811	0.0753773	0.456451	0.0567464	0.675612
TYP	Color	Parent	lasso	NA	NA	0.1	0.108587	0.206092	0.0646336	5.949	0.0747683	0.652479	0.0542859	0.807762
TYP	Shape	All	lasso	NA	NA	0.5	0.102374	0.238468	0.0774395	4.916	0.0899283	0.199566	0.0653781	0.446728
TYP	Shape	Halfsib	lasso	NA	NA	0.5	0.103455	0.263708	0.0783937	2.653	0.0788247	0.391912	0.0611314	0.626029
TYP	Shape	Parent	lasso	NA	NA	0.9	0.0987336	0.0984033	0.0740198	1.061	0.105313	0.44918	0.0756965	0.670209
TYP	Color	Halfsib	lasso	NA	NA	0.5	0.0898709	0.448703	0.0687155	22.424	0.0690616	0.529146	0.0535046	0.727424
TYP	ShapeColor	All	lasso	NA	NA	0.9	0.081713	0.519225	0.0623202	37.176	0.0693855	0.532675	0.0503297	0.729846
TYP	ShapeColor	Parent	lasso	NA	NA	0.1	0.119204	0.215029	0.0615356	7.62	0.0572117	0.810645	0.0425091	0.900358
RW	Shape	All	lasso	NA	NA	0.9	0.01901	0.516631	0.0131786	4.745	0.0147475	0.554183	0.0115585	0.744435
RW	Shape	Halfsib	lasso	NA	NA	0.9	0.0205699	0.49685	0.014039	2.778	0.016144	0.542306	0.0124947	0.736414
RW	Shape	Parent	lasso	NA	NA	0.9	0.0147393	0.590649	0.0110479	0.836	0.0134989	0.717681	0.0106032	0.847161
TYP	ShapeColor	Halfsib	lasso	NA	NA	0.5	0.0855019	0.502767	0.0647126	23.554	0.0614649	0.626102	0.0472499	0.791266
RW	Color	All	lasso	NA	NA	0.9	0.0219707	0.363108	0.0159881	32.718	0.0180853	0.353821	0.0139678	0.594829
RW	Color	Halfsib	lasso	NA	NA	0.5	0.0235274	0.35772	0.0166267	19.957	0.0177901	0.470401	0.0139739	0.685858
RW	Color	Parent	lasso	NA	NA	0.1	0.0179453	0.39432	0.0137761	5.215	0.0139038	0.635789	0.0115477	0.797364
RW	ShapeColor	All	lasso	NA	NA	0.1	0.0174589	0.592315	0.0120548	36.721	0.0136381	0.618643	0.0103195	0.786539
RW	ShapeColor	Halfsib	lasso	NA	NA	0.1	0.0187561	0.58227	0.0126274	22.319	0.0140122	0.660786	0.0109325	0.812887
RW	ShapeColor	Parent	lasso	NA	NA	0.1	0.0129883	0.68446	0.0100329	7.34	0.0094835	0.832396	0.00746316	0.912357
DEV	Shape	All	lasso	NA	NA	0.1	4.16381	0.040518	3.48679	4.236	3.85776	0.0185101	3.18426	0.136052
DEV	Shape	Halfsib	lasso	NA	NA	0.1	4.26269	0.0393563	3.61022	3.005	3.88716	0.115849	3.24705	0.340367
DEV	Shape	Parent	lasso	NA	NA	0.1	3.88398	0.0278922	3.12067	0.846	3.30893	0.016317	2.52787	0.127738
DEV	Color	All	lasso	NA	NA	0.1	3.83022	0.171074	3.13794	30.259	3.45501	0.208274	2.84734	0.456371
DEV	Color	Halfsib	lasso	NA	NA	0.1	4.04393	0.134823	3.34171	19.924	3.61619	0.208536	2.96569	0.456657
DEV	Color	Parent	lasso	NA	NA	0.1	3.30048	0.295985	2.69679	4.971	2.63841	0.359137	2.07417	0.59928
DEV	ShapeColor	All	lasso	NA	NA	0.5	3.82215	0.191599	3.09705	37.588	3.39472	0.235399	2.80927	0.485179
DEV	ShapeColor	Parent	lasso	NA	NA	0.1	3.29205	0.305119	2.62901	6.63	2.36002	0.487566	1.85872	0.69826
DEV	ShapeColor	Halfsib	lasso	NA	NA	0.1	4.0418	0.139588	3.30061	22.379	3.50428	0.258622	2.86653	0.508549
DBS	Color	All	lasso	NA	NA	0.9	0.0749751	0.0914723	0.0441294	31.153	0.0423709	0.297362	0.0326997	0.545309
DBS	Shape	All	lasso	NA	NA	0.9	0.0763119	0.0203208	0.0453402	4.799	0.0466904	0.116375	0.0360205	0.341138
DBS	Shape	Halfsib	lasso	NA	NA	0.9	0.0840491	0.0199547	0.0481303	2.459	0.067698	0.0747248	0.0463027	0.273358
DBS	Shape	Parent	lasso	NA	NA	0.9	0.050862	0.0787941	0.0346098	1.056	0.0417342	0.0697574	0.0314794	0.264116
DBS	Color	Halfsib	lasso	NA	NA	0.1	0.0829446	0.0639305	0.0462617	20.053	0.0644914	0.182113	0.0432685	0.426747
DBS	Color	Parent	lasso	NA	NA	0.1	0.0520229	0.124692	0.0365487	6.145	0.0363959	0.259056	0.0256269	0.508975
DAS	Shape	All	lasso	NA	NA	0.9	0.120203	0.015162	0.0926592	4.562	0.112537	0.0200509	0.0829965	0.141601
DAS	Shape	Halfsib	lasso	NA	NA	0.9	0.12964	0.0191208	0.100629	2.435	0.111184	0.0394788	0.087454	0.198693
DAS	Shape	Parent	lasso	NA	NA	0.9	0.0819933	0.0334083	0.0668423	0.866	0.066067	0.0197154	0.0551581	0.140411
DBS	ShapeColor	All	lasso	NA	NA	0.5	0.0738697	0.106347	0.0433033	36.337	0.0421075	0.281667	0.0316626	0.530723
DBS	ShapeColor	Halfsib	lasso	NA	NA	0.1	0.0825195	0.0797888	0.0464189	22.476	0.0612358	0.253469	0.041271	0.503457
DBS	ShapeColor	Parent	lasso	NA	NA	0.1	0.0512613	0.153307	0.0368245	6.714	0.0351788	0.314954	0.0259391	0.561208
DAS	Color	All	lasso	NA	NA	0.5	0.106566	0.229215	0.0824285	31.948	0.0899183	0.380945	0.0655775	0.617208
DAS	Color	Halfsib	lasso	NA	NA	0.5	0.115824	0.230047	0.0900313	22.644	0.0974769	0.274457	0.0766722	0.523887
DAS	Color	Parent	lasso	NA	NA	0.9	0.0771278	0.279263	0.0591784	6.078	0.0521007	0.344409	0.0399867	0.586864
RBS	Shape	All	lasso	NA	NA	0.9	0.313865	0.207186	0.242187	4.342	0.28142	0.168347	0.215776	0.410301
RBS	Shape	Parent	lasso	NA	NA	0.5	0.285616	0.0945154	0.219378	0.853	0.302078	0.451638	0.22651	0.67204
DAS	ShapeColor	All	lasso	NA	NA	0.5	0.105697	0.242566	0.0808974	35.217	0.0870613	0.422853	0.0647437	0.650272
DAS	ShapeColor	Halfsib	lasso	NA	NA	0.5	0.112122	0.278651	0.0866983	23.631	0.0917198	0.349474	0.071761	0.591164
DAS	ShapeColor	Parent	lasso	NA	NA	0.9	0.0885634	0.225026	0.0640658	7.374	0.0506497	0.380778	0.0391044	0.617072
RBS	Color	All	lasso	NA	NA	0.9	0.268313	0.42891	0.206691	30.795	0.235842	0.42907	0.180023	0.655035
RBS	Color	Parent	lasso	NA	NA	0.1	0.300919	0.23456	0.19011	5.704	0.210591	0.671387	0.159535	0.819382
RBS	Shape	Halfsib	lasso	NA	NA	0.9	0.321206	0.220977	0.249412	2.506	0.250933	0.314757	0.20011	0.561032
RBS	Color	Halfsib	lasso	NA	NA	0.5	0.276113	0.428549	0.209719	20.447	0.211594	0.517363	0.166442	0.719279
RBS	ShapeColor	All	lasso	NA	NA	0.9	0.252993	0.490738	0.198041	35.716	0.218665	0.50479	0.16406	0.710486
RBS	ShapeColor	Parent	lasso	NA	NA	0.1	0.339706	0.214384	0.184916	6.899	0.166874	0.811187	0.126893	0.900659
RAS	Color	All	lasso	NA	NA	0.9	0.0193672	0.425265	0.0143663	31.126	0.0172092	0.405384	0.0130036	0.636698
RAS	Color	Parent	lasso	NA	NA	0.1	0.0269249	0.183238	0.0158268	5.56	0.0172265	0.685898	0.0130502	0.828189
RAS	Shape	All	lasso	NA	NA	0.9	0.0217917	0.261103	0.0164558	4.849	0.0196505	0.196261	0.0147619	0.443014
RAS	Shape	Halfsib	lasso	NA	NA	0.5	0.0212552	0.296577	0.0159747	2.702	0.0174864	0.378177	0.0133901	0.614961
RAS	Shape	Parent	lasso	NA	NA	0.9	0.023465	0.102374	0.0176896	0.942	0.0249902	0.441427	0.0182004	0.6644
RBS	ShapeColor	Halfsib	lasso	NA	NA	0.5	0.265044	0.47674	0.203574	22.293	0.190665	0.605972	0.151233	0.778442
RAS	Color	Halfsib	lasso	NA	NA	0.5	0.0196481	0.402691	0.0144156	20.754	0.0167925	0.423433	0.0128521	0.650717
RAS	ShapeColor	All	lasso	NA	NA	0.9	0.0179841	0.50253	0.013415	38.092	0.0156631	0.491997	0.0114074	0.701425
RAS	ShapeColor	Halfsib	lasso	NA	NA	0.5	0.018761	0.460633	0.0137009	23.556	0.0148386	0.549799	0.0112672	0.741484
RAS	ShapeColor	Parent	lasso	NA	NA	0.1	0.0273886	0.236542	0.0139982	6.709	0.0138335	0.80907	0.0105711	0.899483
DAS	EFD	All	gbm	50	9	NA	0.125683	0.00853725	0.0968254	755.346	0.103744	0.277354	0.0748008	0.526644
DAS	EFD	Parent	gbm	150	5	NA	0.100907	0.0428512	0.0786846	68.831	0.0259828	0.895399	0.0196269	0.946255
DAS	EFD	Halfsib	gbm	50	1	NA	0.130771	0.0114571	0.101742	383.227	0.0973783	0.325076	0.0782324	0.570154
VSE	EFD	Halfsib	lasso	NA	NA	0.5	19.3805	0.12085	15.5799	51.915	19.6067	0.300781	15.4079	0.548435
RET	EFD	Halfsib	lasso	NA	NA	0.5	3.79473	0.0773938	3.01384	48.961	3.60398	0.2614	2.7658	0.511273
TYP	EFD	Halfsib	lasso	NA	NA	0.5	0.127979	0.025763	0.0994133	49.969	0.0919386	0.150789	0.0744357	0.388315
RW	EFD	Halfsib	lasso	NA	NA	0.1	0.0284158	0.0478832	0.0218439	50.056	0.0213385	0.232482	0.0175808	0.482164
DEV	EFD	Halfsib	lasso	NA	NA	0.5	4.70631	0.0142942	3.92271	49.196	3.8339	0.132584	3.32124	0.364121
DBS	EFD	Halfsib	lasso	NA	NA	0.9	0.103934	0.00054554	0.0653593	49.37	0.0639203	0.215137	0.0444372	0.463829
DAS	EFD	Halfsib	lasso	NA	NA	0.1	0.131087	0.0119055	0.102238	47.829	0.104006	0.163398	0.0833595	0.404225
RBS	EFD	Halfsib	lasso	NA	NA	0.1	0.360619	0.022745	0.27981	50.56	0.28243	0.124255	0.23044	0.352498
RAS	EFD	Halfsib	lasso	NA	NA	0.5	0.0269705	0.0309004	0.020758	48.78	0.0202493	0.168432	0.0156495	0.410405
DAS	EfdColor	All	gbm	50	9	NA	0.115651	0.105369	0.0879072	1059.64	0.0469074	0.872494	0.0343816	0.934074
DAS	EfdColor	Parent	gbm	50	5	NA	0.0763879	0.150251	0.0609007	87.658	0.0514246	0.388778	0.0419144	0.623521
DAS	EfdColor	Halfsib	gbm	100	5	NA	0.132307	0.0492934	0.100203	542.75	0.0981459	0.274638	0.0770555	0.524059
RBS	EFD	All	gbm	150	1	NA	0.347045	0.056364	0.268034	754.8	0.246688	0.409326	0.184883	0.639786
RBS	EFD	Parent	gbm	100	1	NA	0.296117	0.0634971	0.236543	69.176	0.176033	0.862224	0.137338	0.92856
RBS	EFD	Halfsib	gbm	100	1	NA	0.363161	0.0366169	0.279856	382.41	0.262345	0.261377	0.215006	0.511251
RBS	EfdColor	All	gbm	150	9	NA	0.311868	0.229698	0.240325	1054.78	0.130643	0.864961	0.100374	0.930033
RBS	EfdColor	Parent	gbm	100	1	NA	0.247578	0.316985	0.19261	87.759	0.143751	0.87575	0.111247	0.935815
RBS	EfdColor	Halfsib	gbm	100	1	NA	0.337522	0.143968	0.257281	542.783	0.214368	0.552585	0.169884	0.74336
VSE	EFD	All	lasso	NA	NA	NA	18.7229	0.0777467	14.5332	88.876	20.611	0.18704	16.2356	0.432481
VSE	EFD	Parent	lasso	NA	NA	NA	19.6653	0.0160647	15.0801	19.162	10.1375	0.326231	7.67788	0.571166
VSE	EfdColor	All	lasso	NA	NA	NA	16.5961	0.281509	12.9662	203.984	15.631	0.526196	12.3015	0.725394
VSE	EfdColor	Parent	lasso	NA	NA	NA	30.0565	0.0207035	23.7847	61.241	5.22785	0.822981	4.24862	0.907183
VSE	EfdColor	Halfsib	lasso	NA	NA	NA	16.3777	0.34789	12.931	130.082	12.9713	0.683573	10.0906	0.826785
VSE	All	All	lasso	NA	NA	NA	15.1558	0.396929	12.0085	206.739	14.6866	0.586583	11.5326	0.765887
VSE	All	Parent	lasso	NA	NA	NA	99.0018	0.000635655	53.2033	87.882	0.539642	0.998095	0.450735	0.999047
VSE	All	Halfsib	lasso	NA	NA	NA	15.4188	0.420557	12.2069	134.151	12.4054	0.706528	9.57347	0.840552
RET	EFD	All	lasso	NA	NA	NA	3.77405	0.0175856	2.99098	84.749	3.27015	0.106164	2.6376	0.325829
RET	EFD	Parent	lasso	NA	NA	NA	3.97284	0.046387	3.12177	17.944	2.50498	0.495745	1.87677	0.704091
RET	EfdColor	All	lasso	NA	NA	NA	3.88277	0.0441606	3.11019	193.247	2.89416	0.2806	2.31395	0.529717
RET	EfdColor	Parent	lasso	NA	NA	NA	7.09198	0.0398328	5.51233	62.075	0.559098	0.973976	0.459369	0.986902
RET	EfdColor	Halfsib	lasso	NA	NA	NA	3.92982	0.0796043	3.17894	115.876	2.59596	0.615818	2.10851	0.784741
RET	All	All	lasso	NA	NA	NA	3.79636	0.0727351	3.03714	206.853	2.8261	0.309411	2.28066	0.556247
RET	All	Parent	lasso	NA	NA	NA	14.8438	0.00311325	10.3791	75.82	0.546698	0.975198	0.429345	0.987521
RET	All	Halfsib	lasso	NA	NA	NA	3.92102	0.0776036	3.16903	127.782	2.57042	0.621573	2.09658	0.788399
TYP	EFD	All	lasso	NA	NA	NA	0.116193	0.0233324	0.0900826	83.183	0.0933827	0.177338	0.0702003	0.421115
TYP	EFD	Parent	lasso	NA	NA	NA	0.105836	0.0446311	0.0809357	16.634	0.0821019	0.718184	0.0626401	0.847457
TYP	EfdColor	All	lasso	NA	NA	NA	0.108017	0.197683	0.0772971	197.041	0.077967	0.404362	0.0577891	0.635894
TYP	EfdColor	Parent	lasso	NA	NA	NA	0.268219	0.014438	0.172844	67.514	0.0183648	0.977947	0.0142861	0.988912
TYP	EfdColor	Halfsib	lasso	NA	NA	NA	0.108666	0.219916	0.0830343	133.359	0.0714604	0.48311	0.0558505	0.695061
TYP	All	All	lasso	NA	NA	NA	0.10405	0.274038	0.0702511	212.15	0.0732937	0.468507	0.0510053	0.684475
TYP	All	Parent	lasso	NA	NA	NA	0.182301	0.115922	0.121852	69.249	0.00138861	0.999871	0.00120023	0.999936
TYP	All	Halfsib	lasso	NA	NA	NA	0.10038	0.333035	0.0741497	124.563	0.0593199	0.646434	0.0458637	0.804011
RW	EFD	All	lasso	NA	NA	NA	0.0265317	0.0591288	0.0204737	80.555	0.020633	0.146088	0.016657	0.382214
RW	EFD	Parent	lasso	NA	NA	NA	0.0231613	0.0476848	0.018017	16.892	0.0167984	0.536657	0.0133534	0.732569
RW	EfdColor	All	lasso	NA	NA	NA	0.0238158	0.244936	0.0182827	185.361	0.0177247	0.362345	0.0140433	0.601951
RW	EfdColor	Parent	lasso	NA	NA	NA	0.0322141	0.155577	0.022644	64.792	0.00484291	0.953446	0.00402992	0.976446
RW	EfdColor	Halfsib	lasso	NA	NA	NA	0.0267453	0.221645	0.019607	130.539	0.0166507	0.513812	0.0131432	0.716807
RW	All	All	lasso	NA	NA	NA	0.0184072	0.55031	0.012728	188.097	0.0126625	0.668966	0.00964845	0.817904
RW	All	Parent	lasso	NA	NA	NA	0.0461395	0.176746	0.0349955	68.4	0.000641706	0.999193	0.000531612	0.999596
RW	All	Halfsib	lasso	NA	NA	NA	0.0219154	0.4592	0.0152905	123.737	0.0128468	0.715624	0.00991934	0.845946
DEV	EFD	All	lasso	NA	NA	NA	4.22142	0.00505806	3.53496	81.622	3.79352	0.045658	3.1844	0.213677
DEV	EFD	Parent	lasso	NA	NA	NA	4.53946	0.000106635	3.53305	17.972	2.32097	0.540849	1.70649	0.735424
DEV	EfdColor	All	lasso	NA	NA	NA	4.12107	0.0933792	3.34323	183.574	3.24462	0.30288	2.6271	0.550346
DEV	EfdColor	Parent	lasso	NA	NA	NA	6.66995	0.0194662	5.3713	59.501	1.08651	0.893887	0.891825	0.945456
DEV	EfdColor	Halfsib	lasso	NA	NA	NA	4.38644	0.107657	3.62053	121.615	3.07182	0.43238	2.49586	0.657556
DEV	All	All	lasso	NA	NA	NA	4.06847	0.111703	3.29565	200.564	3.22622	0.310301	2.64412	0.557047
DEV	All	Parent	lasso	NA	NA	NA	25.9071	0.00387998	18.6666	70.002	0.196375	0.996526	0.158651	0.998261
DEV	All	Halfsib	lasso	NA	NA	NA	4.46229	0.0973615	3.688	123.556	3.04875	0.442853	2.4882	0.665472
DBS	EFD	All	lasso	NA	NA	NA	0.0778543	1.76484e-05	0.0472837	82.89	0.0469511	0.102655	0.0361401	0.320399
DBS	EFD	Parent	lasso	NA	NA	NA	0.0508468	0.111913	0.03779	18.467	0.0312765	0.444018	0.0226502	0.666347
DBS	EfdColor	All	lasso	NA	NA	NA	0.0775928	0.0512385	0.0470553	185.387	0.0432185	0.258232	0.0335852	0.508166
DBS	EfdColor	Parent	lasso	NA	NA	NA	0.0952521	0.0798109	0.0748957	64.751	0.00966745	0.946381	0.00752096	0.972821
DBS	EfdColor	Halfsib	lasso	NA	NA	NA	0.0940451	0.0158728	0.0575841	114.013	0.0560563	0.359356	0.0392501	0.599463
DBS	All	All	lasso	NA	NA	NA	0.076339	0.0629342	0.0459067	200.574	0.0423331	0.279479	0.0325834	0.528658
DBS	All	Parent	lasso	NA	NA	NA	0.116674	0.0678493	0.0813783	68.779	0.00262702	0.99624	0.00211919	0.998118
DBS	All	Halfsib	lasso	NA	NA	NA	0.09465	0.022221	0.0580315	114.535	0.0550228	0.381149	0.0386361	0.617373
DAS	EFD	All	lasso	NA	NA	NA	0.121467	0.00389203	0.0933212	85.283	0.107502	0.112433	0.0784443	0.335311
DAS	EFD	Parent	lasso	NA	NA	NA	0.0994876	2.93033e-06	0.0806876	18.263	0.0492081	0.416952	0.0407941	0.645718
DAS	EfdColor	All	lasso	NA	NA	NA	0.118312	0.0853415	0.0897833	185.463	0.0880855	0.395196	0.0653539	0.628646
DAS	EfdColor	Parent	lasso	NA	NA	NA	0.206625	0.0380966	0.159338	66.056	0.0105435	0.973192	0.00836317	0.986505
DAS	EfdColor	Halfsib	lasso	NA	NA	NA	0.130158	0.107191	0.0997818	118.94	0.0829112	0.463861	0.0680658	0.681073
DAS	All	All	lasso	NA	NA	NA	0.11706	0.0932319	0.0888283	192.263	0.0897035	0.372211	0.0662724	0.610091
DAS	All	Parent	lasso	NA	NA	NA	0.189859	0.0288226	0.145018	64.584	0.000890493	0.999813	0.0007681	0.999907
DAS	All	Halfsib	lasso	NA	NA	NA	0.126176	0.123433	0.0957001	119.889	0.0839131	0.451877	0.0677396	0.672218
RBS	EFD	All	lasso	NA	NA	NA	0.350035	0.0195665	0.273362	80.05	0.287982	0.148857	0.22053	0.38582
RBS	EFD	Parent	lasso	NA	NA	NA	0.306509	0.0452286	0.24027	16.482	0.229459	0.707527	0.183918	0.841146
RBS	EfdColor	All	lasso	NA	NA	NA	0.317626	0.215898	0.231849	184.037	0.242363	0.382711	0.180717	0.618636
RBS	EfdColor	Parent	lasso	NA	NA	NA	0.615427	0.0506996	0.433347	64.77	0.0435382	0.984986	0.0335333	0.992464
RBS	EfdColor	Halfsib	lasso	NA	NA	NA	0.32756	0.221352	0.252849	123.157	0.216249	0.485669	0.171594	0.6969
RBS	All	All	lasso	NA	NA	NA	0.311104	0.269965	0.220474	199.153	0.232495	0.428559	0.167074	0.654644
RBS	All	Parent	lasso	NA	NA	NA	0.58789	0.0846362	0.351832	68.517	0.00637619	0.999672	0.00551176	0.999836
RBS	All	Halfsib	lasso	NA	NA	NA	0.306194	0.316902	0.235416	122.136	0.189065	0.60826	0.152392	0.77991
RAS	EFD	All	lasso	NA	NA	NA	0.0247238	0.048427	0.0192664	82.08	0.020575	0.147753	0.0156098	0.384386
RAS	EFD	Parent	lasso	NA	NA	NA	0.0249992	0.0437488	0.0189029	16.244	0.0195901	0.720929	0.0151091	0.849075
RAS	EfdColor	All	lasso	NA	NA	NA	0.0237054	0.186193	0.0168776	182.189	0.0170051	0.399967	0.0126568	0.63243
RAS	EfdColor	Parent	lasso	NA	NA	NA	0.049739	0.0361336	0.0359238	59.373	0.00509301	0.970869	0.00367749	0.985327
RAS	EfdColor	Halfsib	lasso	NA	NA	NA	0.0230086	0.210626	0.0171542	125.303	0.0164786	0.43733	0.0121926	0.66131
RAS	All	All	lasso	NA	NA	NA	0.0225308	0.285672	0.0151528	202.903	0.0159248	0.466344	0.0110737	0.682894
RAS	All	Parent	lasso	NA	NA	NA	0.0388129	0.184065	0.0248127	65.87	0.000296728	0.999898	0.000256388	0.999949
RAS	All	Halfsib	lasso	NA	NA	NA	0.0207783	0.352867	0.0154627	130.666	0.0134237	0.629046	0.0101573	0.793124
CONTROL	Shape	All	gbm	NA	NA	NA	0.170439	0.0125355	0.136731	55.784	0.145636	0.167252	0.115849	0.408964
CONTROL	Shape	Parent	gbm	NA	NA	NA	0.170086	0.00963777	0.12639	6.114	0.150452	0.339552	0.119913	0.582711
CONTROL	Shape	All	lasso	NA	NA	NA	0.162977	0.0274266	0.12965	4.13	0.153683	0.00879019	0.125014	0.093756
CONTROL	Shape	Parent	lasso	NA	NA	NA	0.160013	0.0754555	0.126255	0.749	0.168583	0.00980616	0.133619	0.099026
CONTROL	Shape	Halfsib	gbm	NA	NA	NA	0.16794	0.00378936	0.135964	29.785	0.157097	0.135696	0.128772	0.36837
CONTROL	Shape	Halfsib	lasso	NA	NA	NA	0.165126	0.012305	0.131974	2.284	0.164455	0.0209399	0.135018	0.144706
CONTROL	Color	All	gbm	NA	NA	NA	0.163569	0.00673773	0.129664	312.794	0.145603	0.14335	0.116879	0.378616
CONTROL	Color	All	lasso	NA	NA	NA	0.162208	0.0106857	0.129039	28.909	0.150135	0.0512953	0.119238	0.226485
CONTROL	Color	Parent	gbm	NA	NA	NA	0.176037	0.00828345	0.138582	29.457	0.141819	0.402294	0.106718	0.634267
CONTROL	Color	Parent	lasso	NA	NA	NA	0.185284	0.00218437	0.137884	5.196	0.146243	0.249896	0.110741	0.499896
CONTROL	Color	Halfsib	gbm	NA	NA	NA	0.191334	0.0118577	0.155628	171.832	0.152461	0.214025	0.12458	0.462628
CONTROL	Color	Halfsib	lasso	NA	NA	NA	0.165989	0.0131971	0.131591	21.434	0.15772	0.0913978	0.127686	0.302321
CONTROL	EFD	All	gbm	NA	NA	NA	0.172483	0.00508875	0.137208	765.365	0.142354	0.214757	0.115501	0.463419
CONTROL	EFD	All	lasso	NA	NA	NA	0.162026	0.00860548	0.128014	80.506	0.149491	0.0632312	0.120402	0.251458
CONTROL	EFD	Parent	gbm	NA	NA	NA	0.185717	0.0238566	0.149774	69.458	0.129349	0.575362	0.100752	0.758526
CONTROL	EFD	Parent	lasso	NA	NA	NA	0.191574	0.0191245	0.154152	16.987	0.122724	0.599788	0.100739	0.77446
CONTROL	EFD	Halfsib	gbm	NA	NA	NA	0.173154	0.0156943	0.135728	387.803	0.138683	0.468031	0.11147	0.684128
CONTROL	EFD	Halfsib	lasso	NA	NA	NA	0.161956	0.0295429	0.127866	45.239	0.150003	0.257732	0.122622	0.507673
CONTROL	ShapeColor	All	gbm	NA	NA	NA	0.165293	0.00171564	0.130235	357.654	0.144648	0.152861	0.116244	0.390975
CONTROL	ShapeColor	All	lasso	NA	NA	NA	0.163443	0.00561843	0.129976	31.117	0.150155	0.0507825	0.12026	0.22535
CONTROL	ShapeColor	Parent	gbm	NA	NA	NA	0.183278	0.017458	0.140524	34.489	0.136079	0.494088	0.102647	0.702914
CONTROL	ShapeColor	Parent	lasso	NA	NA	NA	0.185033	0.00339665	0.139824	6.124	0.145968	0.249307	0.109812	0.499307
CONTROL	ShapeColor	Halfsib	gbm	NA	NA	NA	0.189441	0.00723579	0.149761	192.349	0.151258	0.242402	0.123045	0.492344
CONTROL	ShapeColor	Halfsib	lasso	NA	NA	NA	0.166619	0.0133777	0.131683	22.313	0.155827	0.113687	0.126524	0.337174
CONTROL	EfdColor	All	gbm	NA	NA	NA	0.164498	0.0195825	0.128869	1081.29	0.131402	0.354523	0.104529	0.595418
CONTROL	EfdColor	All	lasso	NA	NA	NA	0.172907	0.00322879	0.136636	171.388	0.141712	0.157591	0.113386	0.396977
CONTROL	EfdColor	Parent	gbm	NA	NA	NA	0.18575	0.0304992	0.147194	90.778	0.128608	0.597244	0.0981719	0.772815
CONTROL	EfdColor	Parent	lasso	NA	NA	NA	0.524878	0.014712	0.41566	65.739	0.0301746	0.967899	0.0245413	0.983819
CONTROL	EfdColor	Halfsib	gbm	NA	NA	NA	0.164124	0.0227005	0.128702	561.604	0.119657	0.630261	0.0965149	0.793889
CONTROL	EfdColor	Halfsib	lasso	NA	NA	NA	0.193713	0.00492663	0.151977	112.536	0.119293	0.505755	0.0953995	0.711165
CONTROL	All	All	gbm	NA	NA	NA	0.162774	0.0127886	0.128286	1105.79	0.140706	0.261807	0.113168	0.51167
CONTROL	All	All	lasso	NA	NA	NA	0.17435	0.00362235	0.137929	186.974	0.140215	0.175414	0.112214	0.418825
CONTROL	All	Parent	gbm	NA	NA	NA	0.184902	0.0422606	0.147734	89.732	0.127316	0.592989	0.0998168	0.770058
CONTROL	All	Parent	lasso	NA	NA	NA	0.525946	0.000178375	0.394015	68.287	0.0210179	0.984674	0.0158277	0.992308
CONTROL	All	Halfsib	gbm	NA	NA	NA	0.164	0.0245726	0.129071	1673.84	0.120931	0.656031	0.0974758	0.809957
CONTROL	All	Halfsib	lasso	NA	NA	NA	0.196966	0.00353562	0.154664	124.926	0.11812	0.516447	0.0944776	0.718643
DBS	All	All	lm	NA	NA	NA	0.0890474	0.0302262	0.0590039	25.398	0.0436932	0.356315	0.0342827	0.596921
DBS	All	All	pls	NA	NA	NA	0.089474	0.0284706	0.0582244	31.56	0.044207	0.327586	0.0344043	0.572352
DBS	All	All	rf	NA	NA	NA	0.0761526	0.030495	0.0464832	1066.58	0.0182978	0.95986	0.0139882	0.979724
DBS	All	All	svmRadial	NA	NA	NA	0.0773466	0.966963	0.0449189	67.607	0.0185745	0.920921	0.0103698	0.959646
DBS	All	All	pcr	NA	NA	NA	0.0763896	0.035792	0.0460535	36.282	0.0457715	0.160824	0.0353374	0.401028
DBS	All	All	svmLinear	NA	NA	NA	0.0799555	0.0439896	0.0474762	1075.21	0.0404347	0.356171	0.0276827	0.596801
DBS	All	All	ridge	NA	NA	NA	0.081864	0.0347813	0.0509676	146.262	0.0427352	0.30081	0.0333154	0.548462
DBS	All	All	enet	NA	NA	NA	0.0763039	0.0211773	0.0451055	130.468	0.044567	0.227744	0.0338656	0.477226
DBS	All	Parent	lm	NA	NA	NA	7.00084	0.000830084	2.97861	4.183	5.45295e-14	1	3.63296e-14	1
DBS	All	Parent	pls	NA	NA	NA	0.085467	0.116466	0.058565	3.896	0.0150282	0.87653	0.011442	0.936232
DBS	All	Parent	rf	NA	NA	NA	0.0497611	0.13044	0.0359554	57.685	0.0163065	0.954908	0.012836	0.977194
DBS	All	Parent	svmRadial	NA	NA	NA	0.0534812	0.976084	0.034648	3.819	0.019227	0.934186	0.0106673	0.966533
DBS	All	Parent	pcr	NA	NA	NA	0.0516413	0.100447	0.0367008	5.128	0.0417851	0.121323	0.029723	0.348315
DBS	All	Parent	ridge	NA	NA	NA	0.0567289	0.178099	0.0416637	18.225	0.0215841	0.732711	0.0169486	0.855985
DBS	All	Parent	svmLinear	NA	NA	NA	0.0853287	0.0986467	0.0601042	28.304	0.0153228	0.878874	0.00759813	0.937483
DBS	All	Parent	enet	NA	NA	NA	0.049493	0.120012	0.0342546	18.29	0.03694	0.218402	0.0274169	0.467335
DBS	All	Halfsib	lm	NA	NA	NA	0.111142	0.0296544	0.0771724	14.103	0.0507392	0.492723	0.0392592	0.701943
DBS	All	Halfsib	pls	NA	NA	NA	0.110892	0.0163202	0.0756478	15.976	0.0536585	0.440503	0.0412511	0.663704
DBS	All	Halfsib	rf	NA	NA	NA	0.0855699	0.00697511	0.051336	464.555	0.0294636	0.9613	0.0203766	0.980459
DBS	All	Halfsib	svmRadial	NA	NA	NA	0.0850878	0.969052	0.048067	23.295	0.0381373	0.824542	0.016586	0.908043
DBS	All	Halfsib	pcr	NA	NA	NA	0.0845833	0.0317674	0.0489572	21.143	0.0662682	0.12398	0.0476137	0.352108
DBS	All	Halfsib	svmLinear	NA	NA	NA	0.0907191	0.03769	0.0555622	556.757	0.05503	0.411474	0.0310073	0.641463
DBS	All	Halfsib	ridge	NA	NA	NA	0.0955166	0.0221964	0.0598708	76.217	0.0544157	0.396972	0.0390776	0.630057
DBS	All	Halfsib	enet	NA	NA	NA	0.0842939	0.0209733	0.0477736	76.679	0.0627237	0.249082	0.0423144	0.499081
RAS	All	All	lm	NA	NA	NA	0.0215716	0.375633	0.0161599	23.653	0.012765	0.663871	0.00932203	0.814783
RAS	All	All	pls	NA	NA	NA	0.0225723	0.337057	0.0162486	28.827	0.0135655	0.620754	0.00993004	0.78788
RAS	All	All	rf	NA	NA	NA	0.0210213	0.350353	0.0156973	937.275	0.00795306	0.952439	0.00547164	0.97593
RAS	All	All	svmRadial	NA	NA	NA	0.0254631	0.9376	0.0197147	55.321	0.0101049	0.848518	0.00427961	0.92115
RAS	All	All	pcr	NA	NA	NA	0.0216836	0.273056	0.0160742	36.167	0.0192587	0.229626	0.0138637	0.479193
RAS	All	All	svmLinear	NA	NA	NA	0.0236808	0.287769	0.0176985	804.906	0.0144887	0.56737	0.00886137	0.753239
RAS	All	All	ridge	NA	NA	NA	0.0232396	0.285908	0.0158974	127.713	0.01521	0.517915	0.010944	0.719663
RAS	All	All	enet	NA	NA	NA	0.0203568	0.359267	0.0147421	127.091	0.0187846	0.259164	0.0129445	0.509081
RAS	All	Parent	lm	NA	NA	NA	1.25506	0.00183771	0.533981	4.059	1.02421e-14	1	6.74745e-15	1
RAS	All	Parent	pls	NA	NA	NA	0.0360967	0.150833	0.0257687	3.931	0.0052478	0.968724	0.00415086	0.984238
RAS	All	Parent	rf	NA	NA	NA	0.0196948	0.387321	0.0148154	64.374	0.00882795	0.963103	0.0062034	0.981378
RAS	All	Parent	svmRadial	NA	NA	NA	0.0248602	0.966198	0.0186106	3.891	0.017464	0.838961	0.00921358	0.915948
RAS	All	Parent	enet	NA	NA	NA	0.0204139	0.315047	0.0150101	17.527	0.0185786	0.727362	0.013923	0.852855
RAS	All	Parent	pcr	NA	NA	NA	0.0209654	0.30667	0.0148787	4.499	0.014713	0.760771	0.0109593	0.872222
RAS	All	Parent	ridge	NA	NA	NA	0.0241442	0.299822	0.0166316	17.333	0.00890589	0.908831	0.00694987	0.953326
RAS	All	Parent	svmLinear	NA	NA	NA	0.0348932	0.160614	0.0260991	26.513	0.00742974	0.936787	0.00436752	0.967878
RAS	All	Halfsib	lm	NA	NA	NA	0.0256044	0.256647	0.0196884	13.879	0.0122405	0.694176	0.00917676	0.833172
RAS	All	Halfsib	pls	NA	NA	NA	0.026217	0.229239	0.0194235	15.947	0.0128086	0.664437	0.00969124	0.81513
RAS	All	Halfsib	rf	NA	NA	NA	0.021756	0.305937	0.0162552	417.875	0.00751944	0.969512	0.00552836	0.984638
RAS	All	Halfsib	svmRadial	NA	NA	NA	0.0254372	0.914363	0.0195079	23.243	0.00822191	0.923949	0.00450983	0.961223
RAS	All	Halfsib	pcr	NA	NA	NA	0.0214987	0.282581	0.016152	21.581	0.0185548	0.301565	0.0140638	0.549149
RAS	All	Halfsib	svmLinear	NA	NA	NA	0.0258039	0.219923	0.0192686	443.176	0.0137992	0.608361	0.00852709	0.779975
RAS	All	Halfsib	ridge	NA	NA	NA	0.0217983	0.326251	0.0163114	73.248	0.0132989	0.636944	0.00956388	0.798088
RAS	All	Halfsib	enet	NA	NA	NA	0.0201801	0.375351	0.0146157	73.108	0.0165433	0.462376	0.012375	0.679982
DAS	All	All	pls	NA	NA	NA	0.129657	0.103035	0.0989883	28.297	0.0799667	0.493713	0.0621678	0.702647
DAS	All	All	lm	NA	NA	NA	0.131152	0.101291	0.100086	23.653	0.07898	0.507726	0.062141	0.712549
DAS	All	All	rf	NA	NA	NA	0.114147	0.112529	0.0871709	1012.27	0.0440535	0.962763	0.031726	0.981205
DAS	All	All	svmRadial	NA	NA	NA	0.121881	0.945754	0.0922911	54.787	0.0572908	0.848103	0.0277381	0.920925
DAS	All	All	pcr	NA	NA	NA	0.118345	0.0583209	0.0902748	35.919	0.106595	0.114597	0.0774132	0.338522
DAS	All	All	svmLinear	NA	NA	NA	0.135681	0.0594725	0.104779	874.322	0.0834199	0.45301	0.0565836	0.67306
DAS	All	All	ridge	NA	NA	NA	0.121759	0.0901899	0.0921532	129.044	0.0861627	0.412381	0.0647806	0.642169
DAS	All	All	enet	NA	NA	NA	0.115256	0.090072	0.0877981	128.087	0.104114	0.161116	0.0760693	0.401392
DAS	All	Parent	lm	NA	NA	NA	6.26368	0.00823359	2.66497	4.103	4.43771e-14	1	2.75625e-14	1
DAS	All	Parent	pls	NA	NA	NA	0.14067	0.0597796	0.110703	3.95	0.0225264	0.890434	0.0194402	0.943628
DAS	All	Parent	rf	NA	NA	NA	0.0731059	0.239159	0.0577747	54.563	0.025144	0.948823	0.0202473	0.974076
DAS	All	Parent	svmLinear	NA	NA	NA	0.147397	0.0331005	0.117986	24.706	0.0172697	0.935622	0.0110797	0.967276
DAS	All	Parent	svmRadial	NA	NA	NA	0.0831934	0.921497	0.0660671	3.922	0.0207221	0.944831	0.0122019	0.972024
DAS	All	Parent	enet	NA	NA	NA	0.0762041	0.147234	0.0600483	17.908	0.0589649	0.169722	0.0475309	0.411973
DAS	All	Parent	pcr	NA	NA	NA	0.0754641	0.177067	0.059186	4.471	0.0644494	0.124771	0.0530154	0.353229
DAS	All	Halfsib	pls	NA	NA	NA	0.156712	0.0833803	0.116094	15.243	0.0781898	0.525922	0.0630496	0.725205
DAS	All	Parent	ridge	NA	NA	NA	0.0929776	0.121601	0.0736795	17.705	0.0340004	0.726632	0.028793	0.852427
DAS	All	Halfsib	lm	NA	NA	NA	0.164808	0.087069	0.120496	13.964	0.0743854	0.567686	0.0610409	0.75345
DAS	All	Halfsib	rf	NA	NA	NA	0.125049	0.0817433	0.0955012	427.907	0.0450105	0.966062	0.0348551	0.982885
DAS	All	Halfsib	svmRadial	NA	NA	NA	0.131517	0.933831	0.100795	22.788	0.0460351	0.921482	0.02537	0.959938
DAS	All	Halfsib	pcr	NA	NA	NA	0.127239	0.0692708	0.0985148	20.901	0.110071	0.0836923	0.0895697	0.289296
DAS	All	Halfsib	svmLinear	NA	NA	NA	0.147093	0.106615	0.102044	443.619	0.0758071	0.567899	0.0514267	0.753591
DAS	All	Halfsib	ridge	NA	NA	NA	0.134393	0.0918948	0.102069	73.206	0.0836592	0.450301	0.0674506	0.671044
DAS	All	Halfsib	enet	NA	NA	NA	0.123379	0.103769	0.0942104	73.016	0.102666	0.21004	0.0805788	0.458302
RBS	All	All	pls	NA	NA	NA	0.323195	0.315017	0.232875	26.834	0.201	0.589009	0.15337	0.767469
RBS	All	All	lm	NA	NA	NA	0.304835	0.359735	0.23166	23.184	0.191816	0.624181	0.146161	0.790051
RBS	All	All	rf	NA	NA	NA	0.298855	0.308461	0.228349	927.854	0.111625	0.957701	0.0815262	0.978622
RBS	All	All	svmRadial	NA	NA	NA	0.353688	0.926877	0.27638	54.806	0.128166	0.90073	0.0650132	0.949068
RBS	All	All	svmLinear	NA	NA	NA	0.303472	0.364077	0.216141	1095.86	0.202201	0.588492	0.136001	0.767133
RBS	All	All	pcr	NA	NA	NA	0.304147	0.258378	0.228803	35.222	0.279776	0.187005	0.206495	0.432441
RBS	All	All	ridge	NA	NA	NA	0.326724	0.262231	0.229307	123.583	0.222197	0.486346	0.162281	0.697385
RBS	All	All	enet	NA	NA	NA	0.287475	0.337826	0.216258	122.732	0.269579	0.232798	0.195781	0.482491
RBS	All	Parent	lm	NA	NA	NA	21.3831	0.00395035	9.09772	4.073	1.51279e-13	1	8.99941e-14	1
RBS	All	Parent	pls	NA	NA	NA	0.501313	0.1018	0.349856	3.773	0.0733378	0.95688	0.0574933	0.978202
RBS	All	Parent	rf	NA	NA	NA	0.242747	0.361881	0.189612	59.87	0.110504	0.96009	0.0822682	0.979842
RBS	All	Parent	svmLinear	NA	NA	NA	0.430348	0.153503	0.317342	33.817	0.0883142	0.93776	0.0526563	0.96838
RBS	All	Parent	svmRadial	NA	NA	NA	0.302545	0.938869	0.227075	3.74	0.197788	0.862924	0.108023	0.928937
RBS	All	Parent	enet	NA	NA	NA	0.249232	0.310952	0.191441	17.256	0.231155	0.67782	0.183644	0.823298
RBS	All	Parent	pcr	NA	NA	NA	0.245321	0.347944	0.189213	4.49	0.173888	0.776779	0.139896	0.881351
RBS	All	Halfsib	pls	NA	NA	NA	0.354532	0.263505	0.267727	14.838	0.179652	0.654836	0.137136	0.809219
RBS	All	Parent	ridge	NA	NA	NA	0.310302	0.263034	0.224059	17.082	0.10982	0.904793	0.0855134	0.951206
RBS	All	Halfsib	lm	NA	NA	NA	0.35502	0.284289	0.280005	13.805	0.166497	0.702811	0.134331	0.838338
RBS	All	Halfsib	rf	NA	NA	NA	0.319887	0.255888	0.24466	412.404	0.103912	0.9627	0.0841781	0.981173
RBS	All	Halfsib	svmRadial	NA	NA	NA	0.365133	0.916111	0.284184	22.254	0.0858608	0.962744	0.0551595	0.981195
RBS	All	Halfsib	pcr	NA	NA	NA	0.320271	0.229767	0.241891	20.274	0.26546	0.243442	0.210083	0.493398
RBS	All	Halfsib	svmLinear	NA	NA	NA	0.331342	0.306269	0.258557	519.312	0.17911	0.65956	0.115227	0.812133
RBS	All	Halfsib	ridge	NA	NA	NA	0.315029	0.308553	0.243938	71.749	0.186929	0.618482	0.145372	0.786437
RBS	All	Halfsib	enet	NA	NA	NA	0.300306	0.323537	0.227054	71.742	0.235594	0.415571	0.186995	0.644648
DBS	All	All	gbm	50	5	NA	0.0764516	0.0443177	0.045586	1109.6	0.0301689	0.661979	0.0228069	0.813621
DBS	All	Parent	gbm	50	9	NA	0.049187	0.143444	0.035164	88.166	0.018214	0.866158	0.0124531	0.930676
DBS	All	Halfsib	gbm	100	9	NA	0.0900515	0.012216	0.0531509	567.191	0.0338072	0.823734	0.0219269	0.907598
RAS	All	All	gbm	50	5	NA	0.0198357	0.387566	0.0143483	1097.81	0.0113657	0.754706	0.00841388	0.868738
RAS	All	Parent	gbm	50	9	NA	0.0194707	0.374623	0.014763	88.314	0.0105003	0.900075	0.00611578	0.948723
RAS	All	Halfsib	gbm	100	1	NA	0.020506	0.34477	0.0151009	562.504	0.0125795	0.715214	0.00948904	0.845703
DAS	All	All	gbm	50	9	NA	0.115637	0.108105	0.0868506	1096.63	0.0486972	0.877667	0.0364689	0.936839
DAS	All	Parent	gbm	50	9	NA	0.0750673	0.175864	0.0583936	87.976	0.0276794	0.849818	0.020199	0.921856
DAS	All	Halfsib	gbm	50	9	NA	0.129371	0.0607171	0.0986749	560.666	0.0960961	0.330044	0.0745911	0.574495
RBS	All	All	gbm	100	1	NA	0.290688	0.319852	0.21956	1090.83	0.224411	0.485884	0.163133	0.697054
RBS	All	Parent	gbm	100	5	NA	0.244985	0.335469	0.196885	87.98	0.0558193	0.978892	0.0319625	0.98939
RBS	All	Halfsib	gbm	50	1	NA	0.311371	0.273132	0.236372	559.846	0.21627	0.528079	0.173	0.726691
Traits are: seed detached before shaking (DBS); seed detached after shaking (DAS); developmental stage (DEV); seed retained before shaking (RBS); seed retained after shaking (RAS); total seed retention after induced detachment (RET); rachis weight (RW); theoretical yield potential (TYP); visual shattering estimate at harvest (VSE).
Datasets with a single set of descriptors include: shape descriptors (Shape); elliptical Fourier descriptors (EFD); color descriptors (Color). The dataset combining all descriptors is referred to as 'All'.
Models include: lm (linear model); pls (partial least squares); rf (random forest); enet (elastic net); lasso (lasso regression); gbm (gradient boosting machine); pcr (principal component regression); ridge (ridge regression); svmLinear (linear support vector machine); svmRadial (radial basis function support vector machine).
Metrics include root mean squared error (RMSE), coefficient of determination (R2), and mean absolute error (MAE).
